# Supplementary material for: Chlorine bridge bond-enabled binuclear copper complex for electrocatalyzing lithium–sulfur reactions
Source: Nat Commun. 2024 Apr 15;15:3231. doi: 10.1038/s41467-024-47565-1 (PMC11018799; doi:10.1038/s41467-024-47565-1)
Supplement: Supplementary file 4 — Source data [file 41467_2024_47565_MOESM4_ESM.xlsx]

## Sheet: Figure 3a
	phen		2-Cuphen		1-Cuphen
200	4	200	4	200	4
200.5	4	200.5	4	200.5	4
201	4	201	4	201	4
201.5	4	201.5	4	201.5	4
202	4	202	4	202	4
202.5	4	202.5	4	202.5	4
203	4	203	4	203	4
203.5	4	203.5	4	203.5	4
204	4	204	4	204	4
204.5	4	204.5	4	204.5	4
205	4	205	4	205	4
205.5	4	205.5	4	205.5	4
206	4	206	4	206	4
206.5	4	206.5	4	206.5	4
207	4	207	4	207	4
207.5	4	207.5	4	207.5	4
208	4	208	4	208	4
208.5	4	208.5	4	208.5	4
209	4	209	4	209	4
209.5	4	209.5	4	209.5	4
210	4	210	4	210	4
210.5	4	210.5	4	210.5	4
211	4	211	4	211	4
211.5	4	211.5	4	211.5	4
212	4	212	4	212	4
212.5	4	212.5	4	212.5	4
213	4	213	4	213	4
213.5	4	213.5	4	213.5	4
214	4	214	4	214	4
214.5	4	214.5	4	214.5	4
215	4	215	4	215	4
215.5	4	215.5	4	215.5	4
216	4	216	4	216	4
216.5	4	216.5	4	216.5	4
217	4	217	4	217	4
217.5	4	217.5	4	217.5	4
218	4	218	4	218	4
218.5	4	218.5	4	218.5	4
219	4	219	4	219	4
219.5	4	219.5	4	219.5	4
220	4	220	4	220	4
220.5	4	220.5	4	220.5	4
221	4	221	4	221	4
221.5	4	221.5	4	221.5	4
222	4	222	4	222	4
222.5	4	222.5	4	222.5	4
223	4	223	4	223	4
223.5	4	223.5	4	223.5	4
224	4	224	4	224	4
224.5	4	224.5	4	224.5	4
225	4	225	4	225	4
225.5	4	225.5	4	225.5	4
226	4	226	4	226	4
226.5	4	226.5	4	226.5	4
227	4	227	4	227	4
227.5	4	227.5	4	227.5	4
228	4	228	4	228	4
228.5	4	228.5	4	228.5	4
229	4	229	4	229	4
229.5	4	229.5	4	229.5	4
230	4	230	4	230	4
230.5	4	230.5	4	230.5	4
231	4	231	4	231	4
231.5	4	231.5	4	231.5	4
232	4	232	4	232	4
232.5	4	232.5	4	232.5	4
233	4	233	4	233	4
233.5	4	233.5	4	233.5	4
234	4	234	4	234	4
234.5	4	234.5	4	234.5	4
235	4	235	4	235	4
235.5	4	235.5	4	235.5	4
236	4	236	4	236	4
236.5	4	236.5	4	236.5	4
237	4	237	4	237	4
237.5	4	237.5	4	237.5	4
238	4	238	4	238	4
238.5	4	238.5	4	238.5	4
239	4	239	4	239	4
239.5	4	239.5	4	239.5	4
240	4	240	4	240	4
240.5	4	240.5	4	240.5	4
241	4	241	4	241	4
241.5	4	241.5	4	241.5	4
242	4	242	4	242	4
242.5	4	242.5	4	242.5	4
243	4	243	4	243	4
243.5	0.603	243.5	4	243.5	4
244	0.603	244	4	244	4
244.5	0.603	244.5	4	244.5	4
245	0.7	245	4	245	4
245.5	0.399	245.5	4	245.5	4
246	0.479	246	4	246	4
246.5	0.302	246.5	4	246.5	4
247	0.302	247	4	247	0.781
247.5	0.243	247.5	4	247.5	0.848
248	0.244	248	4	248	0.849
248.5	0.147	248.5	0.848	248.5	0.848
249	0.147	249	0.848	249	0.848
249.5	0.205	249.5	0.848	249.5	0.848
250	0.205	250	0.906	250	0.906
250.5	0.204	250.5	0.906	250.5	0.907
251	0.205	251	0.906	251	0.906
251.5	0.205	251.5	0.906	251.5	0.907
252	0.205	252	0.906	252	0.907
252.5	0.205	252.5	0.906	252.5	0.907
253	0.205	253	0.848	253	0.849
253.5	0.205	253.5	0.906	253.5	0.906
254	0.205	254	0.906	254	0.907
254.5	0.205	254.5	0.906	254.5	0.907
255	0.205	255	0.848	255	0.848
255.5	0.205	255.5	0.848	255.5	0.849
256	0.205	256	0.906	256	0.907
256.5	0.126	256.5	0.848	256.5	0.849
257	0.205	257	0.849	257	0.849
257.5	0.147	257.5	0.849	257.5	0.849
258	0.205	258	0.848	258	0.849
258.5	0.205	258.5	0.848	258.5	0.849
259	0.205	259	0.848	259	0.849
259.5	0.147	259.5	0.848	259.5	0.849
260	0.205	260	0.848	260	0.849
260.5	0.205	260.5	0.547	260.5	0.849
261	0.205	261	0.547	261	0.548
261.5	0.205	261.5	0.548	261.5	0.548
262	0.126	262	0.547	262	0.548
262.5	0.126	262.5	0.547	262.5	0.548
263	0.126	263	0.547	263	0.548
263.5	0.126	263.5	0.605	263.5	0.606
264	0.126	264	0.429	264	0.606
264.5	0.126	264.5	0.429	264.5	0.607
265	0.126	265	0.429	265	0.607
265.5	0.126	265.5	0.43	265.5	0.43
266	0.126	266	0.429	266	0.43
266.5	0.126	266.5	0.429	266.5	0.43
267	0.126	267	0.429	267	0.43
267.5	0.126	267.5	0.429	267.5	0.43
268	0.177	268	0.305	268	0.43
268.5	0.176	268.5	0.305	268.5	0.43
269	0.11	269	0.305	269	0.43
269.5	0.177	269.5	0.304	269.5	0.43
270	0.134	270	0.258	270	0.356
270.5	0.104	270.5	0.258	270.5	0.356
271	0.103	271	0.217	271	0.305
271.5	0.133	271.5	0.241	271.5	0.329
272	0.126	272	0.241	272	0.328
272.5	0.126	272.5	0.241	272.5	0.328
273	0.126	273	0.241	273	0.283
273.5	0.098	273.5	0.225	273.5	0.305
274	0.119	274	0.19	274	0.263
274.5	0.119	274.5	0.19	274.5	0.263
275	0.119	275	0.19	275	0.263
275.5	0.093	275.5	0.19	275.5	0.263
276	0.113	276	0.211	276	0.247
276.5	0.113	276.5	0.179	276.5	0.246
277	0.113	277	0.179	277	0.212
277.5	0.113	277.5	0.179	277.5	0.211
278	0.088	278	0.179	278	0.212
278.5	0.113	278.5	0.199	278.5	0.232
279	0.107	279	0.169	279	0.232
279.5	0.107	279.5	0.188	279.5	0.219
280	0.126	280	0.16	280	0.219
280.5	0.102	280.5	0.16	280.5	0.189
281	0.103	281	0.16	281	0.189
281.5	0.12	281.5	0.178	281.5	0.207
282	0.12	282	0.152	282	0.207
282.5	0.12	282.5	0.152	282.5	0.207
283	0.137	283	0.17	283	0.197
283.5	0.115	283.5	0.187	283.5	0.214
284	0.131	284	0.162	284	0.214
284.5	0.162	284.5	0.178	284.5	0.23
285	0.177	285	0.195	285	0.22
285.5	0.191	285.5	0.201	285.5	0.25
286	0.197	286	0.216	286	0.264
286.5	0.223	286.5	0.255	286.5	0.304
287	0.258	287	0.28	287	0.304
287.5	0.302	287.5	0.304	287.5	0.35
288	0.321	288	0.346	288	0.391
288.5	0.375	288.5	0.401	288.5	0.423
289	0.422	289	0.45	289	0.473
289.5	0.478	289.5	0.508	289.5	0.531
290	0.52	290	0.549	290	0.593
290.5	0.573	290.5	0.604	290.5	0.626
291	0.612	291	0.642	291	0.684
291.5	0.666	291.5	0.701	291.5	0.722
292	0.721	292	0.757	292	0.778
292.5	0.776	292.5	0.815	292.5	0.836
293	0.812	293	0.856	293	0.896
293.5	0.87	293.5	0.91	293.5	0.95
294	0.925	294	0.965	294	0.985
294.5	0.976	294.5	1.016	294.5	1.035
295	1.009	295	1.068	295	1.087
295.5	1.06	295.5	1.103	295.5	1.141
296	1.095	296	1.154	296	1.173
296.5	1.127	296.5	1.204	296.5	1.223
297	1.16	297	1.25	297	1.269
297.5	1.175	297.5	1.294	297.5	1.313
298	1.167	298	1.318	298	1.355
298.5	1.15	298.5	1.36	298.5	1.378
299	1.128	299	1.399	299	1.417
299.5	1.081	299.5	1.437	299.5	1.455
300	1.023	300	1.455	300	1.473
300.5	0.956	300.5	1.49	300.5	1.507
301	0.892	301	1.525	301	1.542
301.5	0.819	301.5	1.542	301.5	1.576
302	0.751	302	1.573	302	1.608
302.5	0.684	302.5	1.605	302.5	1.638
303	0.624	303	1.634	303	1.651
303.5	0.57	303.5	1.662	303.5	1.679
304	0.524	304	1.688	304	1.705
304.5	0.487	304.5	1.712	304.5	1.729
305	0.46	305	1.719	305	1.753
305.5	0.441	305.5	1.726	305.5	1.758
306	0.43	306	1.748	306	1.764
306.5	0.43	306.5	1.768	306.5	1.784
307	0.436	307	1.788	307	1.788
307.5	0.449	307.5	1.807	307.5	1.807
308	0.467	308	1.824	308	1.81
308.5	0.486	308.5	1.826	308.5	1.812
309	0.502	309	1.842	309	1.814
309.5	0.512	309.5	1.857	309.5	1.816
310	0.513	310	1.871	310	1.805
310.5	0.502	310.5	1.885	310.5	1.806
311	0.484	311	1.898	311	1.796
311.5	0.46	311.5	1.91	311.5	1.776
312	0.434	312	1.922	312	1.767
312.5	0.411	312.5	1.933	312.5	1.748
313	0.392	313	1.929	313	1.731
313.5	0.377	313.5	1.939	313.5	1.706
314	0.367	314	1.948	314	1.684
314.5	0.359	314.5	1.943	314.5	1.656
315	0.354	315	1.939	315	1.631
315.5	0.347	315.5	1.934	315.5	1.596
316	0.339	316	1.928	316	1.559
316.5	0.33	316.5	1.924	316.5	1.521
317	0.321	317	1.907	317	1.487
317.5	0.312	317.5	1.891	317.5	1.448
318	0.304	318	1.875	318	1.413
318.5	0.298	318.5	1.841	318.5	1.374
319	0.294	319	1.819	319	1.339
319.5	0.295	319.5	1.789	319.5	1.31
320	0.302	320	1.762	320	1.278
320.5	0.316	320.5	1.737	320.5	1.252
321	0.337	321	1.706	321	1.228
321.5	0.366	321.5	1.684	321.5	1.206
322	0.397	322	1.658	322	1.189
322.5	0.428	322.5	1.638	322.5	1.173
323	0.453	323	1.62	323	1.161
323.5	0.466	323.5	1.602	323.5	1.153
324	0.467	324	1.59	324	1.149
324.5	0.453	324.5	1.578	324.5	1.145
325	0.43	325	1.57	325	1.144
325.5	0.403	325.5	1.567	325.5	1.144
326	0.376	326	1.56	326	1.144
326.5	0.349	326.5	1.557	326.5	1.143
327	0.325	327	1.549	327	1.139
327.5	0.306	327.5	1.537	327.5	1.133
328	0.29	328	1.525	328	1.122
328.5	0.276	328.5	1.506	328.5	1.107
329	0.264	329	1.484	329	1.091
329.5	0.252	329.5	1.456	329.5	1.07
330	0.239	330	1.423	330	1.044
330.5	0.227	330.5	1.386	330.5	1.017
331	0.214	331	1.347	331	0.99
331.5	0.201	331.5	1.308	331.5	0.961
332	0.186	332	1.266	332	0.933
332.5	0.172	332.5	1.222	332.5	0.905
333	0.158	333	1.179	333	0.876
333.5	0.143	333.5	1.135	333.5	0.848
334	0.129	334	1.093	334	0.822
334.5	0.117	334.5	1.052	334.5	0.795
335	0.107	335	1.009	335	0.77
335.5	0.1	335.5	0.968	335.5	0.746
336	0.096	336	0.926	336	0.724
336.5	0.093	336.5	0.887	336.5	0.702
337	0.091	337	0.85	337	0.682
337.5	0.089	337.5	0.817	337.5	0.664
338	0.088	338	0.785	338	0.648
338.5	0.086	338.5	0.755	338.5	0.635
339	0.083	339	0.728	339	0.624
339.5	0.08	339.5	0.704	339.5	0.617
340	0.072	340	0.687	340	0.617
340.5	0.068	340.5	0.668	340.5	0.614
341	0.064	341	0.652	341	0.613
341.5	0.059	341.5	0.639	341.5	0.613
342	0.054	342	0.627	342	0.615
342.5	0.05	342.5	0.618	342.5	0.616
343	0.046	343	0.609	343	0.616
343.5	0.043	343.5	0.6	343.5	0.614
344	0.04	344	0.59	344	0.61
344.5	0.038	344.5	0.58	344.5	0.604
345	0.036	345	0.569	345	0.595
345.5	0.035	345.5	0.556	345.5	0.583
346	0.034	346	0.542	346	0.569
346.5	0.033	346.5	0.526	346.5	0.553
347	0.032	347	0.509	347	0.534
347.5	0.032	347.5	0.491	347.5	0.515
348	0.032	348	0.472	348	0.496
348.5	0.031	348.5	0.453	348.5	0.476
349	0.031	349	0.434	349	0.456
349.5	0.031	349.5	0.415	349.5	0.437
350	0.031	350	0.396	350	0.419
350.5	0.031	350.5	0.378	350.5	0.402
351	0.031	351	0.361	351	0.386
351.5	0.031	351.5	0.344	351.5	0.371
352	0.031	352	0.33	352	0.358
352.5	0.032	352.5	0.315	352.5	0.346
353	0.032	353	0.302	353	0.335
353.5	0.032	353.5	0.289	353.5	0.324
354	0.032	354	0.278	354	0.315
354.5	0.033	354.5	0.266	354.5	0.306
355	0.033	355	0.255	355	0.298
355.5	0.033	355.5	0.244	355.5	0.291
356	0.034	356	0.235	356	0.284
356.5	0.034	356.5	0.226	356.5	0.277
357	0.034	357	0.217	357	0.272
357.5	0.034	357.5	0.21	357.5	0.267
358	0.035	358	0.202	358	0.262
358.5	0.035	358.5	0.195	358.5	0.258
359	0.035	359	0.189	359	0.254
359.5	0.035	359.5	0.182	359.5	0.249
360	0.035	360	0.176	360	0.245
360.5	0.036	360.5	0.17	360.5	0.242
361	0.036	361	0.165	361	0.238
361.5	0.036	361.5	0.159	361.5	0.234
362	0.036	362	0.154	362	0.231
362.5	0.036	362.5	0.149	362.5	0.227
363	0.036	363	0.143	363	0.223
363.5	0.037	363.5	0.139	363.5	0.22
364	0.037	364	0.134	364	0.216
364.5	0.037	364.5	0.13	364.5	0.212
365	0.037	365	0.126	365	0.209
365.5	0.037	365.5	0.121	365.5	0.205
366	0.037	366	0.118	366	0.202
366.5	0.037	366.5	0.113	366.5	0.198
367	0.038	367	0.109	367	0.194
367.5	0.038	367.5	0.105	367.5	0.191
368	0.038	368	0.102	368	0.187
368.5	0.038	368.5	0.098	368.5	0.183
369	0.038	369	0.094	369	0.179
369.5	0.038	369.5	0.091	369.5	0.176
370	0.038	370	0.087	370	0.171
370.5	0.038	370.5	0.084	370.5	0.167
371	0.038	371	0.081	371	0.164
371.5	0.038	371.5	0.079	371.5	0.16
372	0.038	372	0.076	372	0.157
372.5	0.038	372.5	0.074	372.5	0.154
373	0.038	373	0.071	373	0.151
373.5	0.038	373.5	0.069	373.5	0.147
374	0.038	374	0.067	374	0.144
374.5	0.038	374.5	0.065	374.5	0.141
375	0.038	375	0.063	375	0.138
375.5	0.038	375.5	0.061	375.5	0.135
376	0.038	376	0.059	376	0.132
376.5	0.038	376.5	0.057	376.5	0.129
377	0.038	377	0.056	377	0.127
377.5	0.038	377.5	0.054	377.5	0.124
378	0.038	378	0.052	378	0.121
378.5	0.038	378.5	0.051	378.5	0.118
379	0.038	379	0.049	379	0.115
379.5	0.038	379.5	0.048	379.5	0.113
380	0.038	380	0.047	380	0.11
380.5	0.038	380.5	0.045	380.5	0.108
381	0.038	381	0.044	381	0.105
381.5	0.038	381.5	0.042	381.5	0.102
382	0.038	382	0.041	382	0.1
382.5	0.038	382.5	0.039	382.5	0.097
383	0.038	383	0.038	383	0.095
383.5	0.038	383.5	0.037	383.5	0.092
384	0.039	384	0.036	384	0.09
384.5	0.039	384.5	0.034	384.5	0.088
385	0.039	385	0.033	385	0.085
385.5	0.039	385.5	0.032	385.5	0.083
386	0.039	386	0.031	386	0.081
386.5	0.039	386.5	0.03	386.5	0.079
387	0.039	387	0.028	387	0.077
387.5	0.039	387.5	0.027	387.5	0.075
388	0.039	388	0.026	388	0.073
388.5	0.039	388.5	0.025	388.5	0.071
389	0.039	389	0.024	389	0.069
389.5	0.039	389.5	0.024	389.5	0.067
390	0.039	390	0.023	390	0.066
390.5	0.04	390.5	0.022	390.5	0.064
391	0.04	391	0.021	391	0.062
391.5	0.04	391.5	0.02	391.5	0.061
392	0.04	392	0.019	392	0.059
392.5	0.04	392.5	0.019	392.5	0.057
393	0.04	393	0.018	393	0.056
393.5	0.04	393.5	0.018	393.5	0.055
394	0.04	394	0.017	394	0.053
394.5	0.04	394.5	0.016	394.5	0.052
395	0.04	395	0.016	395	0.051
395.5	0.04	395.5	0.016	395.5	0.05
396	0.04	396	0.015	396	0.048
396.5	0.04	396.5	0.015	396.5	0.047
397	0.04	397	0.015	397	0.046
397.5	0.04	397.5	0.015	397.5	0.045
398	0.04	398	0.015	398	0.044
398.5	0.04	398.5	0.015	398.5	0.043
399	0.04	399	0.014	399	0.043
399.5	0.04	399.5	0.014	399.5	0.042
400	0.04	400	0.014	400	0.041
400.5	0.04	400.5	0.014	400.5	0.04
401	0.04	401	0.014	401	0.039
401.5	0.04	401.5	0.014	401.5	0.039
402	0.04	402	0.014	402	0.038
402.5	0.04	402.5	0.013	402.5	0.037
403	0.04	403	0.013	403	0.036
403.5	0.04	403.5	0.013	403.5	0.035
404	0.04	404	0.013	404	0.034
404.5	0.04	404.5	0.013	404.5	0.034
405	0.04	405	0.012	405	0.033
405.5	0.039	405.5	0.012	405.5	0.032
406	0.04	406	0.012	406	0.031
406.5	0.04	406.5	0.011	406.5	0.031
407	0.04	407	0.011	407	0.03
407.5	0.039	407.5	0.011	407.5	0.029
408	0.04	408	0.01	408	0.029
408.5	0.039	408.5	0.01	408.5	0.028
409	0.039	409	0.009	409	0.027
409.5	0.039	409.5	0.009	409.5	0.026
410	0.039	410	0.009	410	0.026
410.5	0.039	410.5	0.008	410.5	0.025
411	0.039	411	0.008	411	0.025
411.5	0.039	411.5	0.008	411.5	0.024
412	0.039	412	0.008	412	0.024
412.5	0.039	412.5	0.007	412.5	0.023
413	0.039	413	0.007	413	0.023
413.5	0.039	413.5	0.006	413.5	0.022
414	0.039	414	0.006	414	0.021
414.5	0.039	414.5	0.006	414.5	0.021
415	0.039	415	0.006	415	0.02
415.5	0.039	415.5	0.005	415.5	0.02
416	0.039	416	0.005	416	0.02
416.5	0.039	416.5	0.005	416.5	0.019
417	0.039	417	0.005	417	0.019
417.5	0.039	417.5	0.004	417.5	0.019
418	0.039	418	0.002	418	0.018
418.5	0.039	418.5	0.002	418.5	0.018
419	0.039	419	0.002	419	0.017
419.5	0.039	419.5	0.002	419.5	0.017
420	0.039	420	0.002	420	0.017
420.5	0.039	420.5	0.001	420.5	0.016
421	0.039	421	0.001	421	0.016
421.5	0.039	421.5	0.001	421.5	0.016
422	0.039	422	0.001	422	0.015
422.5	0.039	422.5	0.001	422.5	0.015
423	0.039	423	0.001	423	0.015
423.5	0.039	423.5	0.001	423.5	0.014
424	0.039	424	0.001	424	0.014
424.5	0.039	424.5	0.001	424.5	0.014
425	0.039	425	0.001	425	0.014
425.5	0.039	425.5	0	425.5	0.013
426	0.039	426	0	426	0.013
426.5	0.039	426.5	0	426.5	0.013
427	0.039	427	0	427	0.013
427.5	0.039	427.5	0	427.5	0.012
428	0.039	428	0	428	0.012
428.5	0.039	428.5	0	428.5	0.012
429	0.038	429	0	429	0.012
429.5	0.039	429.5	0	429.5	0.011
430	0.039	430	0	430	0.011
430.5	0.039	430.5	0	430.5	0.011
431	0.038	431	0	431	0.011
431.5	0.039	431.5	0	431.5	0.011
432	0.038	432	-0.001	432	0.01
432.5	0.038	432.5	-0.001	432.5	0.01
433	0.039	433	-0.001	433	0.01
433.5	0.039	433.5	-0.001	433.5	0.01
434	0.038	434	-0.001	434	0.01
434.5	0.039	434.5	-0.001	434.5	0.01
435	0.038	435	-0.001	435	0.01
435.5	0.038	435.5	-0.001	435.5	0.01
436	0.038	436	-0.001	436	0.01
436.5	0.038	436.5	-0.001	436.5	0.009
437	0.038	437	-0.001	437	0.009
437.5	0.038	437.5	-0.001	437.5	0.009
438	0.038	438	-0.001	438	0.009
438.5	0.038	438.5	-0.001	438.5	0.009
439	0.038	439	-0.001	439	0.009
439.5	0.038	439.5	-0.001	439.5	0.009
440	0.038	440	-0.001	440	0.009
440.5	0.038	440.5	-0.001	440.5	0.009
441	0.038	441	-0.001	441	0.008
441.5	0.038	441.5	-0.001	441.5	0.008
442	0.038	442	-0.001	442	0.008
442.5	0.038	442.5	-0.001	442.5	0.008
443	0.038	443	-0.001	443	0.008
443.5	0.038	443.5	-0.001	443.5	0.008
444	0.038	444	-0.001	444	0.008
444.5	0.038	444.5	-0.001	444.5	0.008
445	0.038	445	-0.001	445	0.008
445.5	0.038	445.5	-0.001	445.5	0.008
446	0.038	446	-0.001	446	0.008
446.5	0.038	446.5	-0.001	446.5	0.008
447	0.038	447	-0.002	447	0.008
447.5	0.038	447.5	-0.002	447.5	0.008
448	0.038	448	-0.002	448	0.008
448.5	0.038	448.5	-0.002	448.5	0.007
449	0.038	449	-0.002	449	0.007
449.5	0.038	449.5	-0.002	449.5	0.007
450	0.038	450	-0.002	450	0.007
450.5	0.038	450.5	-0.002	450.5	0.007
451	0.038	451	-0.002	451	0.007
451.5	0.038	451.5	-0.002	451.5	0.007
452	0.038	452	-0.002	452	0.007
452.5	0.038	452.5	-0.002	452.5	0.007
453	0.038	453	-0.002	453	0.007
453.5	0.038	453.5	-0.002	453.5	0.007
454	0.038	454	-0.002	454	0.007
454.5	0.038	454.5	-0.002	454.5	0.007
455	0.038	455	-0.002	455	0.007
455.5	0.038	455.5	-0.002	455.5	0.007
456	0.038	456	-0.002	456	0.006
456.5	0.038	456.5	-0.002	456.5	0.006
457	0.038	457	-0.002	457	0.006
457.5	0.038	457.5	-0.002	457.5	0.006
458	0.038	458	-0.002	458	0.006
458.5	0.038	458.5	-0.002	458.5	0.006
459	0.038	459	-0.002	459	0.006
459.5	0.038	459.5	-0.002	459.5	0.006
460	0.038	460	-0.002	460	0.006
460.5	0.038	460.5	-0.002	460.5	0.006
461	0.038	461	-0.002	461	0.006
461.5	0.038	461.5	-0.002	461.5	0.006
462	0.038	462	-0.002	462	0.006
462.5	0.038	462.5	-0.002	462.5	0.006
463	0.038	463	-0.002	463	0.005
463.5	0.038	463.5	-0.002	463.5	0.005
464	0.038	464	-0.002	464	0.005
464.5	0.038	464.5	-0.002	464.5	0.005
465	0.038	465	-0.002	465	0.005
465.5	0.038	465.5	-0.002	465.5	0.005
466	0.038	466	-0.002	466	0.005
466.5	0.038	466.5	-0.002	466.5	0.005
467	0.038	467	-0.002	467	0.005
467.5	0.038	467.5	-0.002	467.5	0.005
468	0.038	468	-0.002	468	0.005
468.5	0.038	468.5	-0.002	468.5	0.005
469	0.038	469	-0.002	469	0.004
469.5	0.038	469.5	-0.002	469.5	0.004
470	0.038	470	-0.002	470	0.004
470.5	0.038	470.5	-0.002	470.5	0.002
471	0.047	471	-0.002	471	0.002
471.5	0.038	471.5	-0.002	471.5	0.002
472	0.038	472	-0.002	472	0.002
472.5	0.038	472.5	-0.002	472.5	0.002
473	0.038	473	-0.002	473	0.002
473.5	0.038	473.5	-0.002	473.5	0.002
474	0.038	474	-0.002	474	0.002
474.5	0.037	474.5	-0.002	474.5	0.002
475	0.037	475	-0.002	475	0.002
475.5	0.037	475.5	-0.002	475.5	0.002
476	0.038	476	-0.002	476	0.002
476.5	0.038	476.5	-0.002	476.5	0.002
477	0.037	477	-0.002	477	0.002
477.5	0.037	477.5	-0.002	477.5	0.002
478	0.037	478	-0.002	478	0.002
478.5	0.037	478.5	-0.002	478.5	0.002
479	0.037	479	-0.002	479	0.002
479.5	0.038	479.5	-0.002	479.5	0.002
480	0.038	480	-0.002	480	0.002
480.5	0.037	480.5	-0.002	480.5	0.002
481	0.037	481	-0.002	481	0.002
481.5	0.037	481.5	-0.002	481.5	0.001
482	0.037	482	-0.002	482	0.001
482.5	0.037	482.5	-0.002	482.5	0.001
483	0.037	483	-0.002	483	0.001
483.5	0.037	483.5	-0.002	483.5	0.001
484	0.037	484	-0.002	484	0.001
484.5	0.037	484.5	-0.002	484.5	0.001
485	0.037	485	-0.002	485	0.001
485.5	0.037	485.5	-0.002	485.5	0.001
486	0.037	486	-0.002	486	0.001
486.5	0.037	486.5	-0.002	486.5	0.001
487	0.037	487	-0.002	487	0.001
487.5	0.037	487.5	-0.002	487.5	0.001
488	0.037	488	-0.002	488	0.001
488.5	0.037	488.5	-0.002	488.5	0.001
489	0.037	489	-0.002	489	0.001
489.5	0.037	489.5	-0.002	489.5	0.001
490	0.037	490	-0.002	490	0.001
490.5	0.037	490.5	-0.002	490.5	0.001
491	0.037	491	-0.002	491	0.001
491.5	0.037	491.5	-0.002	491.5	0.001
492	0.037	492	-0.002	492	0.001
492.5	0.037	492.5	-0.002	492.5	0.001
493	0.037	493	-0.002	493	0.001
493.5	0.037	493.5	-0.002	493.5	0.001
494	0.037	494	-0.002	494	0.001
494.5	0.037	494.5	-0.002	494.5	0.001
495	0.037	495	-0.002	495	0.001
495.5	0.037	495.5	-0.002	495.5	0.001
496	0.037	496	-0.002	496	0.001
496.5	0.037	496.5	-0.002	496.5	0.001
497	0.037	497	-0.002	497	0.001
497.5	0.037	497.5	-0.002	497.5	0.001
498	0.037	498	-0.002	498	0.001
498.5	0.037	498.5	-0.002	498.5	0.001
499	0.037	499	-0.002	499	0.001
499.5	0.037	499.5	-0.002	499.5	0.001
500	0.037	500	-0.002	500	0.001
500.5	0.037	500.5	-0.002	500.5	0.001
501	0.037	501	-0.002	501	0.001
501.5	0.037	501.5	-0.002	501.5	0.001
502	0.037	502	-0.002	502	0.001
502.5	0.037	502.5	-0.002	502.5	0.001
503	0.037	503	-0.002	503	0.001
503.5	0.037	503.5	-0.002	503.5	0.001
504	0.037	504	-0.002	504	0.001
504.5	0.037	504.5	-0.002	504.5	0.001
505	0.037	505	-0.002	505	0.001
505.5	0.037	505.5	-0.002	505.5	0.001
506	0.037	506	-0.002	506	0.001
506.5	0.037	506.5	-0.002	506.5	0.001
507	0.037	507	-0.002	507	0.001
507.5	0.037	507.5	-0.002	507.5	0.001
508	0.037	508	-0.002	508	0.001
508.5	0.037	508.5	-0.002	508.5	0.001
509	0.037	509	-0.002	509	0.001
509.5	0.037	509.5	-0.002	509.5	0.001
510	0.037	510	-0.002	510	0.001
510.5	0.036	510.5	-0.002	510.5	0.001
511	0.036	511	-0.002	511	0.001
511.5	0.036	511.5	-0.002	511.5	0.001
512	0.036	512	-0.002	512	0.001
512.5	0.036	512.5	-0.002	512.5	0.001
513	0.036	513	-0.002	513	0.001
513.5	0.036	513.5	-0.002	513.5	0.001
514	0.036	514	-0.002	514	0.001
514.5	0.036	514.5	-0.002	514.5	0.001
515	0.036	515	-0.002	515	0.001
515.5	0.036	515.5	-0.002	515.5	0.001
516	0.036	516	-0.002	516	0.001
516.5	0.036	516.5	-0.002	516.5	0.001
517	0.036	517	-0.002	517	0.001
517.5	0.036	517.5	-0.002	517.5	0.001
518	0.036	518	-0.002	518	0.001
518.5	0.036	518.5	-0.002	518.5	0.001
519	0.036	519	-0.002	519	0.001
519.5	0.036	519.5	-0.002	519.5	0.001
520	0.036	520	-0.002	520	0.001
520.5	0.036	520.5	-0.002	520.5	0.001
521	0.036	521	-0.002	521	0.001
521.5	0.036	521.5	-0.002	521.5	0.001
522	0.036	522	-0.002	522	0.001
522.5	0.036	522.5	-0.002	522.5	0.001
523	0.036	523	-0.002	523	0.001
523.5	0.036	523.5	-0.002	523.5	0.001
524	0.036	524	-0.002	524	0.001
524.5	0.036	524.5	-0.002	524.5	0.001
525	0.036	525	-0.002	525	0.001
525.5	0.036	525.5	-0.002	525.5	0.001
526	0.036	526	-0.002	526	0.001
526.5	0.036	526.5	-0.002	526.5	0.001
527	0.036	527	-0.002	527	0.001
527.5	0.036	527.5	-0.002	527.5	0.001
528	0.036	528	-0.002	528	0.001
528.5	0.036	528.5	-0.002	528.5	0.001
529	0.036	529	-0.002	529	0.001
529.5	0.036	529.5	-0.001	529.5	0.001
530	0.036	530	-0.002	530	0.001
530.5	0.036	530.5	-0.001	530.5	0.001
531	0.036	531	-0.002	531	0.001
531.5	0.036	531.5	-0.001	531.5	0.001
532	0.036	532	-0.001	532	0.001
532.5	0.036	532.5	-0.001	532.5	0.001
533	0.036	533	-0.001	533	0.001
533.5	0.036	533.5	-0.001	533.5	0.001
534	0.036	534	-0.001	534	0.002
534.5	0.036	534.5	-0.001	534.5	0.002
535	0.036	535	-0.001	535	0.002
535.5	0.036	535.5	-0.001	535.5	0.002
536	0.036	536	-0.001	536	0.002
536.5	0.036	536.5	-0.001	536.5	0.002
537	0.036	537	-0.001	537	0.002
537.5	0.036	537.5	-0.001	537.5	0.002
538	0.036	538	-0.001	538	0.002
538.5	0.036	538.5	-0.001	538.5	0.002
539	0.035	539	-0.001	539	0.002
539.5	0.035	539.5	-0.001	539.5	0.002
540	0.035	540	-0.001	540	0.002
540.5	0.036	540.5	-0.001	540.5	0.002
541	0.036	541	-0.001	541	0.002
541.5	0.035	541.5	-0.001	541.5	0.002
542	0.035	542	-0.001	542	0.002
542.5	0.035	542.5	-0.001	542.5	0.002
543	0.035	543	-0.001	543	0.002
543.5	0.035	543.5	-0.001	543.5	0.002
544	0.035	544	-0.001	544	0.002
544.5	0.035	544.5	-0.001	544.5	0.002
545	0.035	545	-0.001	545	0.002
545.5	0.035	545.5	-0.001	545.5	0.002
546	0.035	546	-0.001	546	0.002
546.5	0.035	546.5	-0.001	546.5	0.002
547	0.035	547	-0.001	547	0.002
547.5	0.035	547.5	0	547.5	0.002
548	0.035	548	0	548	0.002
548.5	0.035	548.5	0	548.5	0.002
549	0.035	549	0	549	0.002
549.5	0.035	549.5	0	549.5	0.004
550	0.035	550	0	550	0.004
550.5	0.035	550.5	0	550.5	0.005
551	0.035	551	0	551	0.005
551.5	0.035	551.5	0	551.5	0.005
552	0.035	552	0	552	0.005
552.5	0.035	552.5	0	552.5	0.005
553	0.035	553	0	553	0.005
553.5	0.035	553.5	0	553.5	0.005
554	0.035	554	0	554	0.005
554.5	0.035	554.5	0	554.5	0.005
555	0.035	555	0	555	0.005
555.5	0.035	555.5	0	555.5	0.005
556	0.035	556	0	556	0.005
556.5	0.035	556.5	0	556.5	0.005
557	0.035	557	0	557	0.005
557.5	0.035	557.5	0	557.5	0.006
558	0.035	558	0	558	0.006
558.5	0.035	558.5	0.001	558.5	0.006
559	0.035	559	0.001	559	0.006
559.5	0.035	559.5	0.001	559.5	0.006
560	0.035	560	0.001	560	0.006
560.5	0.035	560.5	0.001	560.5	0.006
561	0.035	561	0.001	561	0.006
561.5	0.035	561.5	0.001	561.5	0.006
562	0.035	562	0.001	562	0.007
562.5	0.035	562.5	0.001	562.5	0.007
563	0.035	563	0.001	563	0.007
563.5	0.035	563.5	0.001	563.5	0.007
564	0.035	564	0.001	564	0.007
564.5	0.035	564.5	0.001	564.5	0.007
565	0.035	565	0.001	565	0.007
565.5	0.035	565.5	0.001	565.5	0.007
566	0.035	566	0.002	566	0.007
566.5	0.035	566.5	0.002	566.5	0.008
567	0.035	567	0.002	567	0.008
567.5	0.035	567.5	0.002	567.5	0.008
568	0.034	568	0.002	568	0.008
568.5	0.035	568.5	0.002	568.5	0.008
569	0.034	569	0.002	569	0.008
569.5	0.034	569.5	0.002	569.5	0.008
570	0.034	570	0.005	570	0.008
570.5	0.034	570.5	0.005	570.5	0.009
571	0.034	571	0.005	571	0.009
571.5	0.034	571.5	0.005	571.5	0.009
572	0.034	572	0.005	572	0.009
572.5	0.034	572.5	0.005	572.5	0.009
573	0.034	573	0.006	573	0.009
573.5	0.035	573.5	0.006	573.5	0.01
574	0.034	574	0.006	574	0.01
574.5	0.034	574.5	0.006	574.5	0.01
575	0.034	575	0.006	575	0.01
575.5	0.034	575.5	0.006	575.5	0.01
576	0.034	576	0.006	576	0.01
576.5	0.034	576.5	0.007	576.5	0.01
577	0.034	577	0.007	577	0.011
577.5	0.034	577.5	0.007	577.5	0.011
578	0.034	578	0.007	578	0.011
578.5	0.034	578.5	0.007	578.5	0.011
579	0.034	579	0.008	579	0.011
579.5	0.034	579.5	0.008	579.5	0.011
580	0.034	580	0.008	580	0.011
580.5	0.034	580.5	0.008	580.5	0.012
581	0.034	581	0.009	581	0.012
581.5	0.034	581.5	0.009	581.5	0.012
582	0.034	582	0.009	582	0.012
582.5	0.034	582.5	0.009	582.5	0.012
583	0.034	583	0.01	583	0.012
583.5	0.034	583.5	0.01	583.5	0.013
584	0.034	584	0.01	584	0.013
584.5	0.034	584.5	0.01	584.5	0.013
585	0.034	585	0.01	585	0.013
585.5	0.034	585.5	0.011	585.5	0.013
586	0.034	586	0.011	586	0.014
586.5	0.034	586.5	0.011	586.5	0.014
587	0.034	587	0.012	587	0.014
587.5	0.034	587.5	0.012	587.5	0.014
588	0.034	588	0.012	588	0.014
588.5	0.034	588.5	0.012	588.5	0.015
589	0.034	589	0.013	589	0.015
589.5	0.034	589.5	0.013	589.5	0.015
590	0.034	590	0.013	590	0.015
590.5	0.034	590.5	0.013	590.5	0.015
591	0.034	591	0.014	591	0.015
591.5	0.034	591.5	0.014	591.5	0.016
592	0.034	592	0.014	592	0.016
592.5	0.034	592.5	0.014	592.5	0.016
593	0.033	593	0.015	593	0.016
593.5	0.034	593.5	0.015	593.5	0.017
594	0.034	594	0.015	594	0.017
594.5	0.034	594.5	0.015	594.5	0.017
595	0.034	595	0.016	595	0.017
595.5	0.034	595.5	0.016	595.5	0.017
596	0.034	596	0.016	596	0.018
596.5	0.034	596.5	0.017	596.5	0.018
597	0.033	597	0.017	597	0.018
597.5	0.034	597.5	0.017	597.5	0.018
598	0.034	598	0.018	598	0.019
598.5	0.034	598.5	0.018	598.5	0.019
599	0.033	599	0.018	599	0.019
599.5	0.033	599.5	0.018	599.5	0.019
600	0.033	600	0.019	600	0.02
600.5	0.033	600.5	0.019	600.5	0.02
601	0.033	601	0.019	601	0.02
601.5	0.034	601.5	0.02	601.5	0.02
602	0.033	602	0.02	602	0.021
602.5	0.033	602.5	0.02	602.5	0.021
603	0.033	603	0.021	603	0.021
603.5	0.033	603.5	0.021	603.5	0.021
604	0.033	604	0.021	604	0.021
604.5	0.033	604.5	0.022	604.5	0.022
605	0.033	605	0.022	605	0.022
605.5	0.033	605.5	0.022	605.5	0.022
606	0.033	606	0.023	606	0.022
606.5	0.033	606.5	0.023	606.5	0.023
607	0.033	607	0.023	607	0.023
607.5	0.033	607.5	0.024	607.5	0.023
608	0.033	608	0.024	608	0.023
608.5	0.033	608.5	0.024	608.5	0.024
609	0.033	609	0.025	609	0.024
609.5	0.033	609.5	0.025	609.5	0.024
610	0.033	610	0.026	610	0.025
610.5	0.033	610.5	0.026	610.5	0.025
611	0.033	611	0.026	611	0.025
611.5	0.033	611.5	0.027	611.5	0.025
612	0.033	612	0.027	612	0.026
612.5	0.033	612.5	0.027	612.5	0.026
613	0.033	613	0.028	613	0.026
613.5	0.033	613.5	0.028	613.5	0.026
614	0.033	614	0.028	614	0.027
614.5	0.033	614.5	0.029	614.5	0.027
615	0.033	615	0.029	615	0.027
615.5	0.033	615.5	0.029	615.5	0.027
616	0.033	616	0.03	616	0.028
616.5	0.033	616.5	0.03	616.5	0.028
617	0.033	617	0.031	617	0.029
617.5	0.033	617.5	0.031	617.5	0.029
618	0.033	618	0.032	618	0.029
618.5	0.033	618.5	0.032	618.5	0.029
619	0.033	619	0.032	619	0.03
619.5	0.033	619.5	0.033	619.5	0.03
620	0.033	620	0.033	620	0.03
620.5	0.033	620.5	0.033	620.5	0.031
621	0.033	621	0.034	621	0.031
621.5	0.033	621.5	0.034	621.5	0.031
622	0.033	622	0.035	622	0.031
622.5	0.033	622.5	0.035	622.5	0.032
623	0.033	623	0.035	623	0.032
623.5	0.032	623.5	0.036	623.5	0.032
624	0.033	624	0.036	624	0.033
624.5	0.032	624.5	0.037	624.5	0.033
625	0.033	625	0.037	625	0.033
625.5	0.032	625.5	0.037	625.5	0.033
626	0.033	626	0.038	626	0.034
626.5	0.032	626.5	0.038	626.5	0.034
627	0.033	627	0.039	627	0.034
627.5	0.032	627.5	0.039	627.5	0.035
628	0.033	628	0.04	628	0.035
628.5	0.033	628.5	0.04	628.5	0.035
629	0.033	629	0.04	629	0.036
629.5	0.033	629.5	0.041	629.5	0.036
630	0.033	630	0.041	630	0.036
630.5	0.032	630.5	0.041	630.5	0.036
631	0.032	631	0.042	631	0.037
631.5	0.032	631.5	0.042	631.5	0.037
632	0.032	632	0.043	632	0.037
632.5	0.032	632.5	0.043	632.5	0.037
633	0.032	633	0.043	633	0.038
633.5	0.032	633.5	0.044	633.5	0.038
634	0.032	634	0.044	634	0.038
634.5	0.032	634.5	0.045	634.5	0.039
635	0.032	635	0.045	635	0.039
635.5	0.032	635.5	0.046	635.5	0.04
636	0.032	636	0.046	636	0.04
636.5	0.032	636.5	0.046	636.5	0.04
637	0.032	637	0.047	637	0.041
637.5	0.032	637.5	0.047	637.5	0.041
638	0.032	638	0.048	638	0.041
638.5	0.032	638.5	0.048	638.5	0.042
639	0.032	639	0.049	639	0.042
639.5	0.032	639.5	0.049	639.5	0.042
640	0.032	640	0.049	640	0.042
640.5	0.032	640.5	0.05	640.5	0.043
641	0.032	641	0.05	641	0.043
641.5	0.032	641.5	0.051	641.5	0.043
642	0.032	642	0.051	642	0.044
642.5	0.032	642.5	0.052	642.5	0.044
643	0.032	643	0.052	643	0.044
643.5	0.032	643.5	0.052	643.5	0.045
644	0.032	644	0.053	644	0.045
644.5	0.032	644.5	0.053	644.5	0.045
645	0.032	645	0.054	645	0.046
645.5	0.032	645.5	0.054	645.5	0.046
646	0.032	646	0.054	646	0.046
646.5	0.032	646.5	0.055	646.5	0.047
647	0.032	647	0.055	647	0.047
647.5	0.032	647.5	0.056	647.5	0.047
648	0.032	648	0.056	648	0.047
648.5	0.032	648.5	0.056	648.5	0.048
649	0.032	649	0.057	649	0.048
649.5	0.032	649.5	0.057	649.5	0.048
650	0.032	650	0.058	650	0.049
650.5	0.032	650.5	0.058	650.5	0.049
651	0.032	651	0.059	651	0.049
651.5	0.032	651.5	0.059	651.5	0.05
652	0.032	652	0.06	652	0.05
652.5	0.032	652.5	0.06	652.5	0.05
653	0.032	653	0.06	653	0.051
653.5	0.032	653.5	0.061	653.5	0.051
654	0.032	654	0.061	654	0.051
654.5	0.032	654.5	0.061	654.5	0.051
655	0.032	655	0.062	655	0.052
655.5	0.032	655.5	0.062	655.5	0.052
656	0.032	656	0.063	656	0.053
656.5	0.032	656.5	0.063	656.5	0.053
657	0.032	657	0.064	657	0.053
657.5	0.032	657.5	0.064	657.5	0.053
658	0.031	658	0.064	658	0.054
658.5	0.031	658.5	0.065	658.5	0.054
659	0.032	659	0.065	659	0.054
659.5	0.032	659.5	0.066	659.5	0.054
660	0.032	660	0.066	660	0.055
660.5	0.031	660.5	0.066	660.5	0.055
661	0.031	661	0.067	661	0.056
661.5	0.031	661.5	0.067	661.5	0.056
662	0.031	662	0.068	662	0.056
662.5	0.032	662.5	0.068	662.5	0.056
663	0.031	663	0.068	663	0.057
663.5	0.031	663.5	0.069	663.5	0.057
664	0.031	664	0.069	664	0.057
664.5	0.032	664.5	0.069	664.5	0.058
665	0.031	665	0.07	665	0.058
665.5	0.031	665.5	0.07	665.5	0.058
666	0.031	666	0.07	666	0.059
666.5	0.031	666.5	0.071	666.5	0.059
667	0.031	667	0.071	667	0.059
667.5	0.032	667.5	0.072	667.5	0.059
668	0.031	668	0.072	668	0.06
668.5	0.031	668.5	0.072	668.5	0.06
669	0.031	669	0.073	669	0.06
669.5	0.031	669.5	0.073	669.5	0.06
670	0.031	670	0.074	670	0.061
670.5	0.031	670.5	0.074	670.5	0.061
671	0.031	671	0.074	671	0.061
671.5	0.031	671.5	0.075	671.5	0.062
672	0.031	672	0.075	672	0.062
672.5	0.031	672.5	0.075	672.5	0.062
673	0.031	673	0.076	673	0.063
673.5	0.031	673.5	0.076	673.5	0.063
674	0.031	674	0.076	674	0.063
674.5	0.031	674.5	0.077	674.5	0.063
675	0.031	675	0.077	675	0.064
675.5	0.031	675.5	0.077	675.5	0.064
676	0.031	676	0.078	676	0.064
676.5	0.031	676.5	0.078	676.5	0.064
677	0.031	677	0.078	677	0.065
677.5	0.031	677.5	0.079	677.5	0.065
678	0.031	678	0.079	678	0.065
678.5	0.031	678.5	0.079	678.5	0.065
679	0.031	679	0.08	679	0.066
679.5	0.031	679.5	0.08	679.5	0.066
680	0.031	680	0.08	680	0.066
680.5	0.031	680.5	0.08	680.5	0.066
681	0.031	681	0.081	681	0.067
681.5	0.031	681.5	0.081	681.5	0.067
682	0.031	682	0.081	682	0.067
682.5	0.031	682.5	0.082	682.5	0.068
683	0.031	683	0.082	683	0.068
683.5	0.031	683.5	0.082	683.5	0.068
684	0.031	684	0.083	684	0.068
684.5	0.031	684.5	0.083	684.5	0.069
685	0.031	685	0.083	685	0.069
685.5	0.031	685.5	0.084	685.5	0.069
686	0.031	686	0.084	686	0.069
686.5	0.031	686.5	0.084	686.5	0.07
687	0.031	687	0.084	687	0.07
687.5	0.031	687.5	0.085	687.5	0.07
688	0.031	688	0.085	688	0.07
688.5	0.031	688.5	0.085	688.5	0.071
689	0.031	689	0.085	689	0.071
689.5	0.031	689.5	0.086	689.5	0.071
690	0.031	690	0.086	690	0.071
690.5	0.031	690.5	0.086	690.5	0.072
691	0.031	691	0.087	691	0.072
691.5	0.031	691.5	0.087	691.5	0.072
692	0.031	692	0.087	692	0.072
692.5	0.031	692.5	0.087	692.5	0.072
693	0.031	693	0.088	693	0.073
693.5	0.031	693.5	0.088	693.5	0.073
694	0.03	694	0.088	694	0.073
694.5	0.03	694.5	0.088	694.5	0.073
695	0.03	695	0.088	695	0.073
695.5	0.03	695.5	0.088	695.5	0.074
696	0.03	696	0.089	696	0.074
696.5	0.031	696.5	0.089	696.5	0.074
697	0.031	697	0.089	697	0.074
697.5	0.03	697.5	0.089	697.5	0.074
698	0.03	698	0.09	698	0.074
698.5	0.03	698.5	0.09	698.5	0.075
699	0.03	699	0.09	699	0.075
699.5	0.03	699.5	0.09	699.5	0.075
700	0.03	700	0.09	700	0.075
700.5	0.03	700.5	0.09	700.5	0.075
701	0.031	701	0.091	701	0.076
701.5	0.03	701.5	0.091	701.5	0.076
702	0.03	702	0.091	702	0.076
702.5	0.03	702.5	0.091	702.5	0.076
703	0.03	703	0.092	703	0.076
703.5	0.031	703.5	0.092	703.5	0.077
704	0.03	704	0.092	704	0.077
704.5	0.03	704.5	0.092	704.5	0.077
705	0.03	705	0.092	705	0.077
705.5	0.03	705.5	0.092	705.5	0.077
706	0.03	706	0.093	706	0.077
706.5	0.03	706.5	0.092	706.5	0.077
707	0.03	707	0.092	707	0.077
707.5	0.03	707.5	0.093	707.5	0.078
708	0.03	708	0.093	708	0.078
708.5	0.03	708.5	0.093	708.5	0.078
709	0.03	709	0.093	709	0.078
709.5	0.03	709.5	0.093	709.5	0.078
710	0.03	710	0.094	710	0.078
710.5	0.03	710.5	0.094	710.5	0.079
711	0.03	711	0.094	711	0.079
711.5	0.03	711.5	0.094	711.5	0.079
712	0.03	712	0.094	712	0.079
712.5	0.03	712.5	0.094	712.5	0.079
713	0.03	713	0.094	713	0.079
713.5	0.03	713.5	0.095	713.5	0.08
714	0.03	714	0.095	714	0.08
714.5	0.03	714.5	0.095	714.5	0.08
715	0.03	715	0.095	715	0.08
715.5	0.03	715.5	0.095	715.5	0.08
716	0.03	716	0.095	716	0.08
716.5	0.03	716.5	0.095	716.5	0.08
717	0.03	717	0.095	717	0.08
717.5	0.029	717.5	0.095	717.5	0.08
718	0.03	718	0.095	718	0.08
718.5	0.03	718.5	0.095	718.5	0.081
719	0.03	719	0.096	719	0.081
719.5	0.03	719.5	0.096	719.5	0.081
720	0.03	720	0.096	720	0.081
720.5	0.03	720.5	0.096	720.5	0.081
721	0.03	721	0.096	721	0.081
721.5	0.03	721.5	0.096	721.5	0.081
722	0.03	722	0.096	722	0.081
722.5	0.03	722.5	0.096	722.5	0.082
723	0.03	723	0.096	723	0.082
723.5	0.03	723.5	0.097	723.5	0.082
724	0.03	724	0.097	724	0.082
724.5	0.03	724.5	0.097	724.5	0.082
725	0.03	725	0.097	725	0.082
725.5	0.03	725.5	0.097	725.5	0.082
726	0.029	726	0.097	726	0.082
726.5	0.029	726.5	0.097	726.5	0.082
727	0.029	727	0.097	727	0.083
727.5	0.029	727.5	0.097	727.5	0.083
728	0.029	728	0.097	728	0.083
728.5	0.029	728.5	0.097	728.5	0.083
729	0.029	729	0.097	729	0.083
729.5	0.029	729.5	0.097	729.5	0.083
730	0.029	730	0.097	730	0.083
730.5	0.029	730.5	0.098	730.5	0.083
731	0.029	731	0.098	731	0.083
731.5	0.029	731.5	0.098	731.5	0.083
732	0.029	732	0.098	732	0.083
732.5	0.029	732.5	0.098	732.5	0.083
733	0.029	733	0.098	733	0.083
733.5	0.029	733.5	0.098	733.5	0.083
734	0.029	734	0.098	734	0.083
734.5	0.029	734.5	0.098	734.5	0.083
735	0.029	735	0.098	735	0.083
735.5	0.029	735.5	0.098	735.5	0.083
736	0.029	736	0.098	736	0.083
736.5	0.029	736.5	0.098	736.5	0.083
737	0.029	737	0.097	737	0.083
737.5	0.029	737.5	0.097	737.5	0.083
738	0.029	738	0.097	738	0.083
738.5	0.029	738.5	0.097	738.5	0.083
739	0.029	739	0.097	739	0.083
739.5	0.029	739.5	0.097	739.5	0.083
740	0.029	740	0.097	740	0.083
740.5	0.029	740.5	0.097	740.5	0.083
741	0.029	741	0.097	741	0.083
741.5	0.029	741.5	0.097	741.5	0.083
742	0.029	742	0.097	742	0.083
742.5	0.029	742.5	0.097	742.5	0.083
743	0.029	743	0.097	743	0.083
743.5	0.029	743.5	0.097	743.5	0.083
744	0.029	744	0.097	744	0.083
744.5	0.029	744.5	0.097	744.5	0.083
745	0.029	745	0.097	745	0.083
745.5	0.029	745.5	0.097	745.5	0.083
746	0.029	746	0.097	746	0.083
746.5	0.029	746.5	0.097	746.5	0.083
747	0.029	747	0.097	747	0.084
747.5	0.029	747.5	0.097	747.5	0.084
748	0.029	748	0.097	748	0.084
748.5	0.029	748.5	0.097	748.5	0.083
749	0.029	749	0.097	749	0.083
749.5	0.029	749.5	0.097	749.5	0.083
750	0.029	750	0.097	750	0.083
750.5	0.029	750.5	0.097	750.5	0.083
751	0.029	751	0.097	751	0.083
751.5	0.029	751.5	0.097	751.5	0.083
752	0.029	752	0.096	752	0.083
752.5	0.029	752.5	0.096	752.5	0.083
753	0.029	753	0.096	753	0.083
753.5	0.029	753.5	0.096	753.5	0.083
754	0.029	754	0.096	754	0.083
754.5	0.028	754.5	0.096	754.5	0.083
755	0.028	755	0.096	755	0.083
755.5	0.028	755.5	0.096	755.5	0.083
756	0.029	756	0.096	756	0.083
756.5	0.029	756.5	0.096	756.5	0.083
757	0.028	757	0.096	757	0.083
757.5	0.028	757.5	0.096	757.5	0.083
758	0.028	758	0.096	758	0.083
758.5	0.028	758.5	0.096	758.5	0.083
759	0.028	759	0.096	759	0.083
759.5	0.028	759.5	0.095	759.5	0.082
760	0.028	760	0.095	760	0.082
760.5	0.028	760.5	0.095	760.5	0.082
761	0.028	761	0.095	761	0.082
761.5	0.028	761.5	0.095	761.5	0.082
762	0.028	762	0.095	762	0.082
762.5	0.028	762.5	0.094	762.5	0.082
763	0.028	763	0.095	763	0.082
763.5	0.028	763.5	0.094	763.5	0.082
764	0.028	764	0.094	764	0.082
764.5	0.028	764.5	0.094	764.5	0.082
765	0.028	765	0.094	765	0.082
765.5	0.028	765.5	0.094	765.5	0.082
766	0.028	766	0.094	766	0.081
766.5	0.028	766.5	0.094	766.5	0.081
767	0.028	767	0.094	767	0.081
767.5	0.028	767.5	0.093	767.5	0.081
768	0.028	768	0.093	768	0.081
768.5	0.028	768.5	0.093	768.5	0.081
769	0.028	769	0.093	769	0.081
769.5	0.028	769.5	0.093	769.5	0.081
770	0.028	770	0.093	770	0.081
770.5	0.028	770.5	0.093	770.5	0.08
771	0.028	771	0.093	771	0.08
771.5	0.028	771.5	0.093	771.5	0.08
772	0.028	772	0.092	772	0.08
772.5	0.028	772.5	0.092	772.5	0.08
773	0.028	773	0.092	773	0.08
773.5	0.028	773.5	0.092	773.5	0.08
774	0.028	774	0.092	774	0.08
774.5	0.028	774.5	0.092	774.5	0.08
775	0.028	775	0.092	775	0.079
775.5	0.028	775.5	0.092	775.5	0.079
776	0.028	776	0.091	776	0.079
776.5	0.028	776.5	0.091	776.5	0.079
777	0.028	777	0.091	777	0.079
777.5	0.028	777.5	0.091	777.5	0.079
778	0.028	778	0.091	778	0.079
778.5	0.028	778.5	0.091	778.5	0.079
779	0.028	779	0.091	779	0.079
779.5	0.028	779.5	0.09	779.5	0.078
780	0.028	780	0.09	780	0.078
780.5	0.028	780.5	0.09	780.5	0.078
781	0.028	781	0.09	781	0.078
781.5	0.028	781.5	0.09	781.5	0.078
782	0.028	782	0.09	782	0.078
782.5	0.028	782.5	0.09	782.5	0.078
783	0.028	783	0.089	783	0.078
783.5	0.028	783.5	0.089	783.5	0.077
784	0.028	784	0.089	784	0.077
784.5	0.028	784.5	0.089	784.5	0.077
785	0.028	785	0.089	785	0.077
785.5	0.028	785.5	0.089	785.5	0.077
786	0.027	786	0.088	786	0.077
786.5	0.028	786.5	0.088	786.5	0.077
787	0.028	787	0.088	787	0.077
787.5	0.028	787.5	0.088	787.5	0.077
788	0.028	788	0.088	788	0.076
788.5	0.027	788.5	0.088	788.5	0.076
789	0.027	789	0.087	789	0.076
789.5	0.027	789.5	0.087	789.5	0.076
790	0.027	790	0.087	790	0.076
790.5	0.027	790.5	0.087	790.5	0.076
791	0.027	791	0.087	791	0.076
791.5	0.027	791.5	0.087	791.5	0.075
792	0.027	792	0.087	792	0.075
792.5	0.027	792.5	0.086	792.5	0.075
793	0.027	793	0.086	793	0.075
793.5	0.028	793.5	0.086	793.5	0.075
794	0.027	794	0.086	794	0.075
794.5	0.027	794.5	0.086	794.5	0.075
795	0.027	795	0.086	795	0.074
795.5	0.027	795.5	0.085	795.5	0.074
796	0.028	796	0.085	796	0.074
796.5	0.028	796.5	0.085	796.5	0.074
797	0.028	797	0.085	797	0.074
797.5	0.027	797.5	0.085	797.5	0.074
798	0.027	798	0.084	798	0.073
798.5	0.027	798.5	0.084	798.5	0.073
799	0.027	799	0.084	799	0.073
799.5	0.027	799.5	0.084	799.5	0.073
800	0.027	800	0.084	800	0.073
		800.5	0.046	800.5	0.036
		801	0.046	801	0.035
		801.5	0.046	801.5	0.035
		802	0.045	802	0.035
		802.5	0.045	802.5	0.035
		803	0.045	803	0.035
		803.5	0.045	803.5	0.034
		804	0.045	804	0.034
		804.5	0.044	804.5	0.034
		805	0.044	805	0.034
		805.5	0.044	805.5	0.033
		806	0.043	806	0.033
		806.5	0.043	806.5	0.033
		807	0.043	807	0.033
		807.5	0.043	807.5	0.033
		808	0.043	808	0.032
		808.5	0.042	808.5	0.032
		809	0.042	809	0.032
		809.5	0.042	809.5	0.032
		810	0.041	810	0.031
		810.5	0.041	810.5	0.031
		811	0.041	811	0.031
		811.5	0.04	811.5	0.031
		812	0.04	812	0.03
		812.5	0.04	812.5	0.03
		813	0.04	813	0.03
		813.5	0.039	813.5	0.03
		814	0.039	814	0.029
		814.5	0.039	814.5	0.029
		815	0.038	815	0.029
		815.5	0.038	815.5	0.029
		816	0.038	816	0.029
		816.5	0.038	816.5	0.029
		817	0.038	817	0.028
		817.5	0.037	817.5	0.028
		818	0.037	818	0.028
		818.5	0.037	818.5	0.028
		819	0.037	819	0.027
		819.5	0.036	819.5	0.027
		820	0.036	820	0.027
		820.5	0.036	820.5	0.027
		821	0.036	821	0.027
		821.5	0.035	821.5	0.027
		822	0.035	822	0.026
		822.5	0.035	822.5	0.026
		823	0.035	823	0.026
		823.5	0.035	823.5	0.026
		824	0.034	824	0.026
		824.5	0.034	824.5	0.025
		825	0.034	825	0.025
		825.5	0.034	825.5	0.025
		826	0.034	826	0.025
		826.5	0.034	826.5	0.025
		827	0.033	827	0.025
		827.5	0.033	827.5	0.025
		828	0.033	828	0.025
		828.5	0.033	828.5	0.025
		829	0.033	829	0.024
		829.5	0.032	829.5	0.024
		830	0.032	830	0.024
		830.5	0.032	830.5	0.024
		831	0.032	831	0.024
		831.5	0.032	831.5	0.024
		832	0.032	832	0.024
		832.5	0.031	832.5	0.023
		833	0.031	833	0.023
		833.5	0.031	833.5	0.023
		834	0.031	834	0.023
		834.5	0.03	834.5	0.023
		835	0.03	835	0.023
		835.5	0.03	835.5	0.023
		836	0.03	836	0.022
		836.5	0.03	836.5	0.022
		837	0.029	837	0.022
		837.5	0.029	837.5	0.022
		838	0.029	838	0.022
		838.5	0.029	838.5	0.022
		839	0.029	839	0.022
		839.5	0.028	839.5	0.022
		840	0.028	840	0.022
		840.5	0.028	840.5	0.022
		841	0.028	841	0.021
		841.5	0.028	841.5	0.021
		842	0.028	842	0.021
		842.5	0.028	842.5	0.021
		843	0.027	843	0.021
		843.5	0.027	843.5	0.021
		844	0.027	844	0.021
		844.5	0.027	844.5	0.021
		845	0.027	845	0.021
		845.5	0.027	845.5	0.021
		846	0.027	846	0.021
		846.5	0.026	846.5	0.021
		847	0.026	847	0.021
		847.5	0.026	847.5	0.021
		848	0.026	848	0.021
		848.5	0.026	848.5	0.021
		849	0.026	849	0.021
		849.5	0.026	849.5	0.021
		850	0.026	850	0.021
		--	--
		--	--
		--	--
		--	--
		--	--
		--	--
		--	--
		--	--
		--	--
		--	--
		--	--
		--	--
		--	--
		--	--
		--	--
		--	--
		--	--
		--	--
		--	--
		--	--
		--	--
		--	--
		--	--
		--	--
		--	--
		--	--
		--	--
		--	--
		--	--
		--	--
		--	--
		--	--
		--	--
		--	--
		--	--
		--	--
		--	--
		--	--
		--	--
		--	--
		--	--
		--	--
		--	--
		--	--
		--	--

## Sheet: Figure 3b
	2-Cuphen		phen		1-Cuphen
399.193	-30	399.193	-10	399.193	20
401.121	32.3611	401.121	54.7936	401.121	87.6205
403.05	32.4767	403.05	55.463	403.05	88.0222
404.978	32.1038	404.978	55.2146	404.978	87.7951
406.906	31.5185	406.906	54.9648	406.906	87.6514
408.835	30.3509	408.835	54.7259	408.835	87.4344
410.763	29.1182	410.763	54.6313	410.763	87.3879
412.692	28.9504	412.692	54.5794	412.692	87.2692
414.62	29.5576	414.62	54.6161	414.62	87.2053
416.549	29.5787	416.549	54.4201	416.549	87.2343
418.477	29.1556	418.477	54.4312	418.477	87.3458
420.406	28.4697	420.406	54.4614	420.406	87.1414
422.334	27.7575	422.334	54.1981	422.334	86.9423
424.263	27.2835	424.263	53.8745	424.263	86.5571
426.191	26.9261	426.191	53.2746	426.191	85.6005
428.12	26.4018	428.12	52.1111	428.12	84.0454
430.048	25.8356	430.048	51.2641	430.048	83.399
431.977	25.0833	431.977	51.6326	431.977	84.7079
433.905	24.1837	433.905	52.5944	433.905	86.3766
435.834	23.3202	435.834	53.2717	435.834	87.1226
437.762	22.5777	437.762	53.8527	437.762	87.3113
439.69	21.7657	439.69	54.1773	439.69	87.374
441.619	21.0406	441.619	54.2581	441.619	87.5112
443.547	20.4083	443.547	54.3465	443.547	87.6843
445.476	19.9017	445.476	54.4105	445.476	87.7532
447.404	19.4548	447.404	54.3718	447.404	87.7845
449.333	19.1379	449.333	54.2735	449.333	87.7821
451.261	19.1179	451.261	54.2618	451.261	87.832
453.19	19.5992	453.19	54.3456	453.19	87.8497
455.118	20.0514	455.118	54.3616	455.118	87.9073
457.047	20.5588	457.047	54.3264	457.047	87.9108
458.975	21.4426	458.975	54.4817	458.975	87.9976
460.904	22.2261	460.904	54.5729	460.904	88.0948
462.832	23.0529	462.832	54.7303	462.832	88.1615
464.76	23.7609	464.76	54.8406	464.76	88.1561
466.689	24.2236	466.689	54.9754	466.689	88.252
468.617	24.4018	468.617	55.0421	468.617	88.2988
470.546	24.4031	470.546	55.0304	470.546	88.3201
472.474	24.5647	472.474	55.0107	472.474	88.3133
474.403	24.8737	474.403	55.0368	474.403	88.3074
476.331	25.0166	476.331	55.0321	476.331	88.2777
478.26	25.151	478.26	55.0814	478.26	88.2627
480.188	25.2496	480.188	55.1069	480.188	88.2252
482.117	25.3831	482.117	55.1081	482.117	88.1686
484.045	25.5716	484.045	55.1178	484.045	88.101
485.974	25.6981	485.974	55.0756	485.974	87.918
487.902	25.6551	487.902	54.9143	487.902	87.5427
489.831	25.5187	489.831	54.7767	489.831	87.206
491.759	25.5099	491.759	54.8173	491.759	87.2606
493.688	25.633	493.688	54.8981	493.688	87.6436
495.616	25.7473	495.616	54.8837	495.616	87.9217
497.544	25.7504	497.544	54.7547	497.544	87.9555
499.473	25.6595	499.473	54.5963	499.473	87.9282
501.401	25.4925	501.401	54.4708	501.401	87.8737
503.33	25.3639	503.33	54.4256	503.33	87.8474
505.258	25.2822	505.258	54.3776	505.258	87.8128
507.187	25.291	507.187	54.3088	507.187	87.7557
509.115	25.4382	509.115	54.2458	509.115	87.6931
511.044	25.7753	511.044	54.2284	511.044	87.7349
512.972	26.0098	512.972	54.1777	512.972	87.7797
514.901	25.9794	514.901	54.0955	514.901	87.8189
516.829	25.8546	516.829	53.9971	516.829	87.8083
518.758	25.861	518.758	53.9403	518.758	87.7989
520.686	25.9198	520.686	53.8456	520.686	87.7689
522.615	25.9595	522.615	53.7102	522.615	87.7551
524.543	25.962	524.543	53.5564	524.543	87.7299
526.471	26.0476	526.471	53.4398	526.471	87.7158
528.4	26.1807	528.4	53.3333	528.4	87.7138
530.328	26.2942	530.328	53.2249	530.328	87.7146
532.257	26.3972	532.257	53.0999	532.257	87.6993
534.185	26.517	534.185	52.9598	534.185	87.6862
536.114	26.6721	536.114	52.801	536.114	87.673
538.042	26.8432	538.042	52.6674	538.042	87.656
539.971	26.991	539.971	52.5823	539.971	87.6308
541.899	27.1772	541.899	52.4747	541.899	87.6092
543.828	27.4015	543.828	52.2397	543.828	87.6003
545.756	27.6643	545.756	52.0514	545.756	87.5966
547.685	27.9993	547.685	52.0636	547.685	87.5848
549.613	28.3423	549.613	52.0458	549.613	87.5666
551.542	28.407	551.542	51.8049	551.542	87.5448
553.47	28.2482	553.47	51.4805	553.47	87.519
555.398	28.1912	555.398	51.1424	555.398	87.4958
557.327	28.308	557.327	50.7358	557.327	87.4644
559.255	28.5057	559.255	50.4689	559.255	87.4189
561.184	28.715	561.184	50.5856	561.184	87.3769
563.112	28.9387	563.112	50.6849	563.112	87.3856
565.041	29.1608	565.041	50.5159	565.041	87.3943
566.969	29.4031	566.969	50.3026	566.969	87.3838
568.898	29.6763	568.898	50.1502	568.898	87.3626
570.826	29.9542	570.826	50.0741	570.826	87.3522
572.755	30.1622	572.755	49.9502	572.755	87.3295
574.683	30.3522	574.683	49.752	574.683	87.2992
576.612	30.5653	576.612	49.5433	576.612	87.2581
578.54	30.7421	578.54	49.349	578.54	87.2423
580.468	30.8704	580.468	49.1918	580.468	87.2172
582.397	31.0148	582.397	49.1581	582.397	87.1969
584.325	31.066	584.325	49.2103	584.325	87.1776
586.254	31.0949	586.254	49.4112	586.254	87.1661
588.182	31.1378	588.182	49.6664	588.182	87.1467
590.111	31.1823	590.111	50.0016	590.111	87.128
592.039	31.2541	592.039	50.3955	592.039	87.087
593.968	31.3156	593.968	50.8174	593.968	87.0588
595.896	31.3671	595.896	51.1836	595.896	86.9972
597.825	31.3847	597.825	51.5545	597.825	86.8981
599.753	31.3857	599.753	51.8257	599.753	86.7417
601.682	31.4149	601.682	51.8401	601.682	86.6284
603.61	31.4494	603.61	51.5249	603.61	86.6226
605.539	31.4625	605.539	51.2373	605.539	86.6095
607.467	31.4798	607.467	51.3469	607.467	86.5618
609.395	31.4599	609.395	51.7341	609.395	86.4848
611.324	31.4356	611.324	52.0875	611.324	86.4048
613.252	31.3932	613.252	52.3049	613.252	86.3205
615.181	31.3507	615.181	52.4305	615.181	86.2397
617.109	31.2603	617.109	52.5056	617.109	86.1556
619.038	31.1067	619.038	52.5853	619.038	86.0745
620.966	30.8221	620.966	52.6459	620.966	85.9891
622.895	30.311	622.895	52.7388	622.895	85.9136
624.823	29.3813	624.823	52.8242	624.823	85.8364
626.752	29.1593	626.752	52.9146	626.752	85.7547
628.68	30.3422	628.68	52.9516	628.68	85.6699
630.609	31.368	630.609	52.9709	630.609	85.5904
632.537	31.67	632.537	52.979	632.537	85.5075
634.466	31.748	634.466	53.0006	634.466	85.426
636.394	31.786	636.394	53.0078	636.394	85.3287
638.322	31.8168	638.322	52.9728	638.322	85.1994
640.251	31.8357	640.251	52.7714	640.251	84.9395
642.179	31.8619	642.179	52.485	642.179	84.2773
644.108	31.8837	644.108	52.4435	644.108	83.5339
646.036	31.9157	646.036	52.4584	646.036	83.9433
647.965	31.9398	647.965	52.0949	647.965	84.8964
649.893	31.9664	649.893	52.1324	649.893	85.2184
651.822	31.9905	651.822	52.8029	651.822	85.2673
653.75	32.0179	653.75	53.278	653.75	85.2905
655.679	32.0292	655.679	53.4283	655.679	85.3214
657.607	32.0412	657.607	53.4908	657.607	85.3371
659.536	32.0562	659.536	53.5382	659.536	85.3634
661.464	32.0668	661.464	53.5862	661.464	85.3716
663.393	32.0667	663.393	53.6556	663.393	85.3809
665.321	32.1774	665.321	53.8835	665.321	85.2998
667.25	32.4501	667.25	54.5787	667.25	85.2485
669.178	32.015	669.178	54.7396	669.178	85.2706
671.106	31.671	671.106	54.0506	671.106	85.4149
673.035	31.6099	673.035	53.741	673.035	85.4356
674.963	31.4843	674.963	53.7385	674.963	85.3869
676.892	31.3372	676.892	53.7204	676.892	85.2935
678.82	31.1864	678.82	53.7124	678.82	85.1685
680.749	31.0122	680.749	53.6412	680.749	84.961
682.677	30.8279	682.677	53.5491	682.677	84.762
684.606	30.604	684.606	53.385	684.606	84.5074
686.534	30.3621	686.534	53.2035	686.534	84.2368
688.463	30.1121	688.463	53.0026	688.463	83.9131
690.391	29.8632	690.391	52.8431	690.391	83.5553
692.32	29.6041	692.32	52.642	692.32	83.1587
694.248	29.3344	694.248	52.4303	694.248	82.734
696.177	29.0601	696.177	52.1503	696.177	82.2757
698.105	28.7714	698.105	51.8577	698.105	81.7688
700.033	28.4644	700.033	51.541	700.033	81.2324
701.962	28.083	701.962	51.2523	701.962	80.647
703.89	27.5878	703.89	50.9487	703.89	80.0192
705.819	26.6822	705.819	50.6391	705.819	79.3607
707.747	24.6206	707.747	50.2352	707.747	78.6839
709.676	22.283	709.676	49.7391	709.676	77.8942
711.604	22.6107	711.604	49.0916	711.604	76.8286
713.533	24.7901	713.533	48.2173	713.533	74.9656
715.461	25.9135	715.461	46.6003	715.461	71.1387
717.39	25.5954	717.39	43.1691	717.39	64.2974
719.318	24.5318	719.318	37.0969	719.318	56.4797
721.247	22.5795	721.247	32.4736	721.247	53.8205
723.175	20.5814	723.175	32.8584	723.175	57.4165
725.104	19.299	725.104	35.2149	725.104	63.6531
727.032	15.897	727.032	40.1749	727.032	71.4695
728.96	9.84492	728.96	45.5357	728.96	76.9673
730.889	7.91679	730.889	46.9202	730.889	77.8765
732.817	10.5127	732.817	45.9791	732.817	75.2866
734.746	13.385	734.746	46.8815	734.746	71.7433
736.674	17.3351	736.674	49.3667	736.674	72.2878
738.603	21.0319	738.603	50.8954	738.603	76.8116
740.531	23.194	740.531	51.5852	740.531	80.5433
742.46	24.5973	742.46	51.9688	742.46	82.1106
744.388	25.6429	744.388	52.3033	744.388	82.7119
746.317	26.4124	746.317	52.5814	746.317	83.1183
748.245	26.9758	748.245	52.8417	748.245	83.4304
750.174	27.4239	750.174	53.0125	750.174	83.67
752.102	27.7448	752.102	53.1636	752.102	83.8961
754.03	27.9349	754.03	53.2886	754.03	84.0948
755.959	27.9487	755.959	53.4624	755.959	84.295
757.888	27.6716	757.888	53.6441	757.888	84.4992
759.816	26.509	759.816	53.8248	759.816	84.6839
761.744	24.0512	761.744	53.9424	761.744	84.7924
763.673	22.9485	763.673	53.9957	763.673	84.8513
765.601	25.0571	765.601	53.9661	765.601	84.8569
767.53	27.3382	767.53	53.9337	767.53	84.8147
769.458	27.9891	769.458	53.8591	769.458	84.5749
771.387	27.8296	771.387	53.6613	771.387	83.8062
773.315	28.0523	773.315	53.1289	773.315	81.8217
775.244	28.7022	775.244	52.0805	775.244	79.5617
777.172	29.2006	777.172	51.0531	777.172	79.4854
779.101	29.6107	779.101	51.3449	779.101	81.2871
781.029	30.1663	781.029	52.6295	781.029	82.7008
782.957	30.7053	782.957	53.499	782.957	82.7949
784.886	31.0479	784.886	53.8238	784.886	82.5206
786.814	31.2706	786.814	53.8864	786.814	83.5572
788.743	31.4124	788.743	53.6824	788.743	84.9569
790.671	31.514	790.671	53.1016	790.671	85.4861
792.6	31.5373	792.6	52.7725	792.6	85.4906
794.528	31.5367	794.528	53.2067	794.528	85.4927
796.457	31.4559	796.457	53.8078	796.457	85.6172
798.385	31.3288	798.385	54.1233	798.385	85.7976
800.314	31.1433	800.314	54.2637	800.314	85.9302
802.242	30.9348	802.242	54.277	802.242	86.0038
804.171	30.6474	804.171	54.206	804.171	86.0273
806.099	30.3319	806.099	54.1362	806.099	86.0007
808.028	29.9509	808.028	54.1648	808.028	85.9591
809.956	29.5607	809.956	54.1764	809.956	85.8976
811.885	29.2001	811.885	54.149	811.885	85.7912
813.813	28.8975	813.813	54.1079	813.813	85.5809
815.741	28.5458	815.741	54.0218	815.741	85.3579
817.67	28.1247	817.67	53.8284	817.67	85.0796
819.598	27.6248	819.598	53.5746	819.598	84.7622
821.527	27.0068	821.527	53.2663	821.527	84.3953
823.455	26.2784	823.455	52.9397	823.455	83.9774
825.384	25.4881	825.384	52.6411	825.384	83.4471
827.312	24.5484	827.312	52.4231	827.312	83.0287
829.241	23.2554	829.241	52.1798	829.241	82.7663
831.169	21.6286	831.169	51.8671	831.169	82.4297
833.098	18.7872	833.098	51.4437	833.098	81.9007
835.026	13.3219	835.026	50.9458	835.026	81.278
836.955	6.61388	836.955	50.3458	836.955	80.5136
838.883	4.65889	838.883	49.5679	838.883	79.6258
840.812	7.85339	840.812	48.4228	840.812	78.6584
842.74	11.7857	842.74	46.5392	842.74	77.7319
844.668	15.3236	844.668	43.6507	844.668	76.6526
846.597	17.1759	846.597	40.1419	846.597	74.7987
848.525	17.0712	848.525	35.5149	848.525	71.0817
850.454	17.4634	850.454	30.56	850.454	65.1275
852.382	19.0822	852.382	28.8432	852.382	58.3506
854.311	20.1706	854.311	33.0026	854.311	55.2015
856.239	19.8277	856.239	39.8953	856.239	59.016
858.168	19.7343	858.168	44.9252	858.168	66.1177
860.096	22.3492	860.096	47.4538	860.096	69.7728
862.025	25.4322	862.025	48.6402	862.025	71.4143
863.953	26.9233	863.953	48.9833	863.953	74.7125
865.882	27.7373	865.882	48.3254	865.882	76.7858
867.81	28.3887	867.81	46.3338	867.81	75.8644
869.739	28.9911	869.739	44.7062	869.739	73.0194
871.667	29.5172	871.667	45.9213	871.667	71.7163
873.596	29.9954	873.596	48.765	873.596	74.7858
875.524	30.3913	875.524	50.8653	875.524	79.1735
877.452	30.708	877.452	51.919	877.452	81.7603
879.381	30.9166	879.381	52.4693	879.381	82.8008
881.309	31.0373	881.309	52.8946	881.309	83.3739
883.238	31.0701	883.238	53.263	883.238	83.8511
885.166	31.092	885.166	53.5881	885.166	84.269
887.095	31.0797	887.095	53.8523	887.095	84.6928
889.023	31.3426	889.023	54.0577	889.023	85.0918
890.952	31.847	890.952	54.2338	890.952	85.4663
892.88	32.2354	892.88	54.4232	892.88	85.7907
894.809	32.4643	894.809	54.6156	894.809	86.0781
896.737	32.6507	896.737	54.7952	896.737	86.2999
898.665	32.8186	898.665	54.9573	898.665	86.4123
900.594	32.9675	900.594	55.057	900.594	86.3513
902.523	33.0536	902.523	55.0636	902.523	86.3649
904.451	33.0629	904.451	55.044	904.451	86.7637
906.379	33.0067	906.379	55.0763	906.379	87.3543
908.308	32.9019	908.308	55.1406	908.308	87.7349
910.236	32.8133	910.236	55.1478	910.236	87.9398
912.165	32.7067	912.165	55.1535	912.165	88.1031
914.093	32.621	914.093	55.2079	914.093	88.2272
916.022	32.5452	916.022	55.3197	916.022	88.2949
917.95	32.5126	917.95	55.4577	917.95	88.32
919.879	32.4969	919.879	55.5893	919.879	88.3331
921.807	32.5012	921.807	55.6726	921.807	88.3062
923.736	32.4888	923.736	55.722	923.736	88.2827
925.664	32.5011	925.664	55.7365	925.664	88.2396
927.592	32.5078	927.592	55.7123	927.592	88.1984
929.521	32.4939	929.521	55.6602	929.521	88.1424
931.449	32.4295	931.449	55.6098	931.449	88.102
933.378	32.3311	933.378	55.5694	933.378	88.0682
935.306	32.2104	935.306	55.5448	935.306	88.05
937.235	32.0822	937.235	55.5344	937.235	88.023
939.163	31.9269	939.163	55.5031	939.163	88.0003
941.092	31.7527	941.092	55.4068	941.092	87.9346
943.02	31.6133	943.02	55.2144	943.02	87.8322
944.949	31.5314	944.949	54.9825	944.949	87.6009
946.877	31.4609	946.877	54.882	946.877	87.1091
948.806	31.3482	948.806	54.9218	948.806	86.499
950.734	31.203	950.734	54.9785	950.734	86.2242
952.663	31.0526	952.663	55.0183	952.663	86.3142
954.591	30.9139	954.591	55.0182	954.591	86.5288
956.519	30.776	956.519	54.9631	956.519	86.8302
958.448	30.6179	958.448	54.8836	958.448	87.1699
960.376	30.4298	960.376	54.8094	960.376	87.3636
962.305	30.3368	962.305	54.7279	962.305	87.3893
964.233	30.3726	964.233	54.6357	964.233	87.3525
966.162	30.4242	966.162	54.5294	966.162	87.2978
968.09	30.4238	968.09	54.4168	968.09	87.2284
970.019	30.4573	970.019	54.2814	970.019	87.1373
971.947	30.4702	971.947	54.1063	971.947	87.0408
973.876	30.4274	973.876	53.8869	973.876	86.8725
975.804	30.3427	975.804	53.5878	975.804	86.5702
977.733	30.3085	977.733	53.1913	977.733	86.138
979.661	30.3459	979.661	52.9232	979.661	85.8317
981.59	30.3433	981.59	52.8484	981.59	85.6525
983.518	30.1677	983.518	52.7737	983.518	85.4898
985.447	29.9001	985.447	52.7112	985.447	85.452
987.375	29.7073	987.375	52.735	987.375	85.5342
989.303	29.6822	989.303	52.8879	989.303	85.5373
991.232	29.7127	991.232	53.0577	991.232	85.484
993.16	29.7823	993.16	53.0204	993.16	85.5115
995.089	29.9353	995.089	52.7391	995.089	85.8129
997.017	30.1365	997.017	52.4365	997.017	86.1339
998.946	30.3187	998.946	52.4046	998.946	86.4451
1000.87	30.4069	1000.87	52.6237	1000.87	86.5973
1002.8	30.4403	1002.8	52.8066	1002.8	86.5683
1004.73	30.4816	1004.73	52.9172	1004.73	86.5036
1006.66	30.5337	1006.66	53.0679	1006.66	86.3925
1008.59	30.5861	1008.59	53.1865	1008.59	86.2384
1010.52	30.6414	1010.52	53.2175	1010.52	86.0692
1012.45	30.6692	1012.45	53.191	1012.45	85.9057
1014.37	30.6756	1014.37	53.1429	1014.37	85.7885
1016.3	30.6447	1016.3	53.1061	1016.3	85.7114
1018.23	30.6034	1018.23	53.0807	1018.23	85.6323
1020.16	30.5269	1020.16	53.0556	1020.16	85.5582
1022.09	30.4411	1022.09	53.0282	1022.09	85.4539
1024.02	30.3451	1024.02	53.0013	1024.02	85.3334
1025.94	30.2874	1025.94	52.977	1025.94	85.1956
1027.87	30.2329	1027.87	52.9547	1027.87	85.0629
1029.8	30.1711	1029.8	52.9086	1029.8	84.862
1031.73	30.0888	1031.73	52.7739	1031.73	84.5253
1033.66	29.9616	1033.66	52.487	1033.66	84.1482
1035.59	29.6929	1035.59	52.2669	1035.59	84.0734
1037.52	29.6323	1037.52	52.322	1037.52	84.0947
1039.44	29.8468	1039.44	52.4587	1039.44	83.9097
1041.37	30.0391	1041.37	52.5511	1041.37	83.3893
1043.3	30.1796	1043.3	52.6752	1043.3	82.4264
1045.23	30.2956	1045.23	52.8263	1045.23	80.861
1047.16	30.3181	1047.16	52.8923	1047.16	79.5507
1049.09	30.2654	1049.09	52.8405	1049.09	79.5226
1051.01	30.1788	1051.01	52.7332	1051.01	80.6663
1052.94	30.0829	1052.94	52.707	1052.94	82.8057
1054.87	30.0271	1054.87	52.8087	1054.87	84.4569
1056.8	29.9947	1056.8	52.9473	1056.8	84.9928
1058.73	29.96	1058.73	53.0362	1058.73	85.1236
1060.66	29.9061	1060.66	53.0579	1060.66	85.1202
1062.59	29.8588	1062.59	53.0175	1062.59	85.0703
1064.51	29.8152	1064.51	52.9641	1064.51	84.9687
1066.44	29.7738	1066.44	52.9212	1066.44	84.7755
1068.37	29.7029	1068.37	52.8835	1068.37	84.5139
1070.3	29.6023	1070.3	52.849	1070.3	84.2645
1072.23	29.4268	1072.23	52.8088	1072.23	84.0043
1074.16	29.1547	1074.16	52.7562	1074.16	83.7706
1076.08	28.6271	1076.08	52.6832	1076.08	83.5513
1078.01	27.7292	1078.01	52.5982	1078.01	83.3187
1079.94	26.8429	1079.94	52.5177	1079.94	83.0411
1081.87	26.825	1081.87	52.4588	1081.87	82.6595
1083.8	27.4303	1083.8	52.4029	1083.8	82.0811
1085.73	27.5027	1085.73	52.3173	1085.73	81.5201
1087.65	26.9803	1087.65	52.1741	1087.65	81.3848
1089.58	26.3883	1089.58	51.9878	1089.58	81.4319
1091.51	25.7019	1091.51	51.75	1091.51	81.3321
1093.44	25.1209	1093.44	51.4257	1093.44	81.1039
1095.37	24.9595	1095.37	51.1123	1095.37	80.797
1097.3	25.3251	1097.3	50.9964	1097.3	80.3583
1099.23	26.2139	1099.23	50.7651	1099.23	79.6932
1101.15	27.4487	1101.15	49.8595	1101.15	78.4624
1103.08	28.4987	1103.08	48.5438	1103.08	76.0164
1105.01	29.1128	1105.01	48.3708	1105.01	71.6193
1106.94	29.3877	1106.94	49.6677	1106.94	67.0883
1108.87	29.4673	1108.87	51.0136	1108.87	67.0308
1110.8	29.4653	1110.8	51.74	1110.8	72.2294
1112.72	29.4233	1112.72	52.0512	1112.72	77.6025
1114.65	29.3809	1114.65	52.1716	1114.65	79.96
1116.58	29.3332	1116.58	52.2176	1116.58	80.544
1118.51	29.282	1118.51	52.2487	1118.51	80.6458
1120.44	29.2109	1120.44	52.2771	1120.44	80.5819
1122.37	29.1175	1122.37	52.316	1122.37	80.4341
1124.3	28.9513	1124.3	52.3646	1124.3	80.282
1126.22	28.6996	1126.22	52.4241	1126.22	80.1304
1128.15	28.2354	1128.15	52.4593	1128.15	79.8818
1130.08	27.3835	1130.08	52.4562	1130.08	79.4519
1132.01	25.818	1132.01	52.4223	1132.01	78.8282
1133.94	23.417	1133.94	52.3855	1133.94	78.0861
1135.87	20.9614	1135.87	52.2963	1135.87	77.1678
1137.8	20.095	1137.8	52.0711	1137.8	75.0524
1139.72	21.4913	1139.72	51.5599	1139.72	70.5079
1141.65	24.398	1141.65	50.7497	1141.65	65.9968
1143.58	27.3662	1143.58	49.9602	1143.58	63.4228
1145.51	29.2585	1145.51	49.7264	1145.51	59.9465
1147.44	30.0409	1147.44	50.0124	1147.44	58.1476
1149.37	30.2914	1149.37	50.1495	1149.37	62.9411
1151.3	30.4136	1151.3	49.6696	1151.3	72.3081
1153.22	30.481	1153.22	49.7521	1153.22	79.6112
1155.15	30.5116	1155.15	51.0841	1155.15	82.8652
1157.08	30.5367	1157.08	52.3342	1157.08	84.1088
1159.01	30.5507	1159.01	52.8222	1159.01	84.654
1160.94	30.5324	1160.94	52.9862	1160.94	84.8446
1162.87	30.5102	1162.87	53.1022	1162.87	84.9466
1164.79	30.4955	1164.79	53.2165	1164.79	85.0975
1166.72	30.5043	1166.72	53.3242	1166.72	85.3848
1168.65	30.5289	1168.65	53.4223	1168.65	85.7584
1170.58	30.5672	1170.58	53.5013	1170.58	86.0853
1172.51	30.6089	1172.51	53.5634	1172.51	86.3045
1174.44	30.652	1174.44	53.62	1174.44	86.4664
1176.37	30.6579	1176.37	53.6807	1176.37	86.6045
1178.29	30.6217	1178.29	53.7474	1178.29	86.7464
1180.22	30.44	1180.22	53.8164	1180.22	86.8711
1182.15	30.1199	1182.15	53.8606	1182.15	86.9673
1184.08	29.8848	1184.08	53.8725	1184.08	87.0192
1186.01	29.968	1186.01	53.8505	1186.01	87.0358
1187.94	30.2097	1187.94	53.789	1187.94	87.0387
1189.86	30.4124	1189.86	53.6578	1189.86	87.0557
1191.79	30.4932	1191.79	53.3621	1191.79	86.9743
1193.72	30.4953	1193.72	52.8697	1193.72	86.6958
1195.65	30.4328	1195.65	52.5938	1195.65	86.0498
1197.58	30.3314	1197.58	52.9021	1197.58	84.9911
1199.51	30.1821	1199.51	53.3784	1199.51	84.3455
1201.43	30.0498	1201.43	53.6305	1201.43	84.6309
1203.36	29.9923	1203.36	53.6442	1203.36	85.2009
1205.29	30.0227	1205.29	53.5018	1205.29	85.4853
1207.22	30.0717	1207.22	53.2578	1207.22	85.7409
1209.15	30.0636	1209.15	52.988	1209.15	85.9349
1211.08	29.9428	1211.08	52.8165	1211.08	85.9299
1213.01	29.6273	1213.01	52.889	1213.01	85.7406
1214.93	28.9622	1214.93	53.1514	1214.93	85.3692
1216.86	28.0957	1216.86	53.3394	1216.86	84.542
1218.79	27.7977	1218.79	53.3247	1218.79	83.1153
1220.72	28.4808	1220.72	53.1095	1220.72	81.9306
1222.65	29.5084	1222.65	52.6753	1222.65	81.7387
1224.58	30.1567	1224.58	52.1148	1224.58	82.6384
1226.51	30.4363	1226.51	51.6506	1226.51	84.241
1228.43	30.5559	1228.43	51.6569	1228.43	85.5325
1230.36	30.6268	1230.36	52.3475	1230.36	86.133
1232.29	30.6725	1232.29	53.2834	1232.29	86.3018
1234.22	30.7224	1234.22	53.9158	1234.22	86.2982
1236.15	30.7599	1236.15	54.2593	1236.15	86.2542
1238.08	30.7988	1238.08	54.4757	1238.08	86.2328
1240	30.8224	1240	54.6265	1240	86.251
1241.93	30.852	1241.93	54.7218	1241.93	86.3018
1243.86	30.8614	1243.86	54.761	1243.86	86.3411
1245.79	30.8714	1245.79	54.7694	1245.79	86.3587
1247.72	30.8683	1247.72	54.7523	1247.72	86.3715
1249.65	30.8609	1249.65	54.6716	1249.65	86.3284
1251.58	30.8404	1251.58	54.5019	1251.58	86.1684
1253.5	30.8254	1253.5	54.3001	1253.5	86.0385
1255.43	30.8051	1255.43	54.0812	1255.43	86.1379
1257.36	30.8055	1257.36	53.9303	1257.36	86.3228
1259.29	30.8364	1259.29	54.1176	1259.29	86.3572
1261.22	30.8528	1261.22	54.526	1261.22	86.2699
1263.15	30.7933	1263.15	54.7836	1263.15	86.1615
1265.07	30.647	1265.07	54.8957	1265.07	86.0645
1267	30.4991	1267	54.9558	1267	86.0113
1268.93	30.5147	1268.93	55.0042	1268.93	85.9854
1270.86	30.6184	1270.86	55.0165	1270.86	85.9628
1272.79	30.6414	1272.79	55.0001	1272.79	85.9177
1274.72	30.6082	1274.72	54.9987	1274.72	85.8679
1276.64	30.5567	1276.64	55.0309	1276.64	85.7793
1278.57	30.5089	1278.57	55.0666	1278.57	85.6572
1280.5	30.4621	1280.5	55.0759	1280.5	85.5093
1282.43	30.4192	1282.43	55.0569	1282.43	85.3577
1284.36	30.3717	1284.36	55.0316	1284.36	85.2084
1286.29	30.3329	1286.29	55.0127	1286.29	85.0753
1288.22	30.2804	1288.22	54.9878	1288.22	84.9474
1290.14	30.2047	1290.14	54.9493	1290.14	84.8107
1292.07	30.0697	1292.07	54.9018	1292.07	84.6412
1294	29.8994	1294	54.8453	1294	84.4282
1295.93	29.7927	1295.93	54.7725	1295.93	84.1844
1297.86	29.8523	1297.86	54.6734	1297.86	83.9658
1299.79	29.9498	1299.79	54.5399	1299.79	83.7992
1301.71	29.9767	1301.71	54.3762	1301.71	83.6378
1303.64	29.927	1303.64	54.1764	1303.64	83.3643
1305.57	29.8486	1305.57	53.9411	1305.57	82.7976
1307.5	29.747	1307.5	53.6504	1307.5	82.1064
1309.43	29.6452	1309.43	53.2703	1309.43	81.9075
1311.36	29.5612	1311.36	52.9173	1311.36	82.2571
1313.29	29.5266	1313.29	52.9654	1313.29	82.5026
1315.21	29.5169	1315.21	53.335	1315.21	82.3631
1317.14	29.4882	1317.14	53.581	1317.14	81.8369
1319.07	29.4423	1319.07	53.5916	1319.07	81.037
1321	29.3771	1321	53.4169	1321	80.5212
1322.93	29.2947	1322.93	53.1241	1322.93	80.7788
1324.86	29.2092	1324.86	53.0577	1324.86	81.5041
1326.79	29.1277	1326.79	53.3999	1326.79	81.9557
1328.71	29.0338	1328.71	53.7227	1328.71	81.9625
1330.64	28.9288	1330.64	53.809	1330.64	81.7901
1332.57	28.8027	1332.57	53.7687	1332.57	81.5588
1334.5	28.6801	1334.5	53.6555	1334.5	81.2983
1336.43	28.5372	1336.43	53.4578	1336.43	80.9509
1338.36	28.3009	1338.36	53.0767	1338.36	80.3763
1340.28	27.7335	1340.28	52.3859	1340.28	79.353
1342.21	27.0045	1342.21	51.7399	1342.21	78.0885
1344.14	26.6911	1344.14	51.677	1344.14	76.42
1346.07	27.0698	1346.07	51.939	1346.07	73.6847
1348	27.8037	1348	52.4254	1348	70.4426
1349.93	28.3376	1349.93	53.0857	1349.93	70.0717
1351.86	28.5331	1351.86	53.5368	1351.86	74.0194
1353.78	28.5804	1353.78	53.7561	1353.78	78.7389
1355.71	28.5717	1355.71	53.8703	1355.71	81.1406
1357.64	28.5292	1357.64	53.9131	1357.64	81.6711
1359.57	28.4669	1359.57	53.9566	1359.57	81.721
1361.5	28.4225	1361.5	53.9976	1361.5	81.6835
1363.43	28.3784	1363.43	53.9941	1363.43	81.5822
1365.35	28.2673	1365.35	53.8952	1365.35	81.5472
1367.28	28.1324	1367.28	53.8177	1367.28	81.5116
1369.21	28.0069	1369.21	53.8004	1369.21	81.2541
1371.14	27.8867	1371.14	53.7413	1371.14	80.9194
1373.07	27.7948	1373.07	53.6629	1373.07	80.6959
1375	27.6729	1375	53.4574	1375	80.662
1376.92	27.4839	1376.92	53.2609	1376.92	80.7041
1378.85	27.271	1378.85	53.1462	1378.85	80.5756
1380.78	27.0115	1380.78	53.0251	1380.78	80.3094
1382.71	26.6994	1382.71	52.8395	1382.71	80.0489
1384.64	26.3315	1384.64	52.6384	1384.64	79.8592
1386.57	26.0645	1386.57	52.5778	1386.57	79.6742
1388.5	25.7556	1388.5	52.5381	1388.5	79.2358
1390.42	25.3597	1390.42	52.3686	1390.42	78.7218
1392.35	24.8762	1392.35	52.1541	1392.35	78.2702
1394.28	24.433	1394.28	51.9835	1394.28	77.8253
1396.21	23.7966	1396.21	51.6029	1396.21	77.1799
1398.14	23.2741	1398.14	51.2447	1398.14	76.7178
1400.07	22.5519	1400.07	50.8243	1400.07	76.2935
1401.99	21.6735	1401.99	50.3805	1401.99	76.0416
1403.92	20.6022	1403.92	49.8025	1403.92	75.6461
1405.85	20.1994	1405.85	49.185	1405.85	75.0363
1407.78	20.2095	1407.78	48.3844	1407.78	74.0899
1409.71	19.7965	1409.71	47.313	1409.71	72.7382
1411.64	17.8715	1411.64	45.8775	1411.64	70.3889
1413.57	14.7484	1413.57	44.8134	1413.57	66.8951
1415.49	11.3199	1415.49	44.2144	1415.49	62.6495
1417.42	7.37274	1417.42	43.9931	1417.42	58.0698
1419.35	2.24526	1419.35	43.4416	1419.35	50.1705
1421.28	0.41878	1421.28	41.1009	1421.28	43.0655
1423.21	2.3687	1423.21	36.7108	1423.21	41.042
1425.14	7.00959	1425.14	31.3657	1425.14	43.6894
1427.07	13.5645	1427.07	28.4816	1427.07	50.1351
1428.99	20.1097	1428.99	28.6879	1428.99	58.7297
1430.92	23.9665	1430.92	31.3851	1430.92	66.2787
1432.85	25.1638	1432.85	34.4449	1432.85	71.7468
1434.78	25.8266	1434.78	37.9453	1434.78	76.3153
1436.71	26.8522	1436.71	43.9042	1436.71	81.176
1438.64	27.6693	1438.64	48.7338	1438.64	84.2336
1440.57	27.9788	1440.57	50.513	1440.57	85.4423
1442.49	27.9903	1442.49	51.413	1442.49	86.0662
1444.42	27.6879	1444.42	51.8731	1444.42	86.4115
1446.35	27.31	1446.35	52.2412	1446.35	86.4024
1448.28	27.0482	1448.28	52.4297	1448.28	86.0494
1450.21	27.0839	1450.21	52.5153	1450.21	85.6713
1452.13	27.5272	1452.13	52.533	1452.13	85.2468
1454.06	28.2964	1454.06	52.5693	1454.06	84.6304
1455.99	28.9865	1455.99	52.6431	1455.99	84.4727
1457.92	29.5182	1457.92	52.8487	1457.92	84.6404
1459.85	29.5639	1459.85	52.9975	1459.85	84.8001
1461.78	29.5334	1461.78	53.1428	1461.78	84.8829
1463.71	29.5503	1463.71	53.3288	1463.71	85.0344
1465.63	29.5179	1465.63	53.4579	1465.63	85.0683
1467.56	29.3943	1467.56	53.4986	1467.56	85.024
1469.49	29.214	1469.49	53.4522	1469.49	84.9422
1471.42	29.0572	1471.42	53.4534	1471.42	84.9509
1473.35	28.8731	1473.35	53.4728	1473.35	84.7647
1475.28	28.7286	1475.28	53.6072	1475.28	84.486
1477.21	28.4784	1477.21	53.5703	1477.21	83.9919
1479.13	28.214	1479.13	53.4415	1479.13	83.4978
1481.06	27.926	1481.06	53.2231	1481.06	82.9284
1482.99	27.5711	1482.99	52.94	1482.99	82.3941
1484.92	27.1775	1484.92	52.6239	1484.92	81.954
1486.85	26.6958	1486.85	52.2805	1486.85	81.5027
1488.78	26.0299	1488.78	51.7607	1488.78	80.7124
1490.7	24.8979	1490.7	50.9059	1490.7	79.4217
1492.63	23.2933	1492.63	49.6996	1492.63	78.1858
1494.56	21.4407	1494.56	48.3457	1494.56	77.0978
1496.49	20.4619	1496.49	47.5298	1496.49	76.8214
1498.42	21.136	1498.42	48.415	1498.42	77.9564
1500.35	20.9876	1500.35	49.6052	1500.35	79.0755
1502.28	19.543	1502.28	49.8139	1502.28	79.4686
1504.2	17.7766	1504.2	49.6118	1504.2	79.4847
1506.13	15.4063	1506.13	48.8134	1506.13	79.0145
1508.06	12.7506	1508.06	47.1065	1508.06	76.9472
1509.99	12.4943	1509.99	45.3751	1509.99	74.8714
1511.92	13.8559	1511.92	42.7464	1511.92	71.3721
1513.85	16.9083	1513.85	38.4503	1513.85	66.9438
1515.78	20.9918	1515.78	33.2467	1515.78	65.5392
1517.7	25.2497	1517.7	29.413	1517.7	70.8967
1519.63	27.4537	1519.63	29.8441	1519.63	77.0786
1521.56	28.5314	1521.56	35.2181	1521.56	80.8522
1523.49	29.0707	1523.49	41.3228	1523.49	82.2319
1525.42	29.2107	1525.42	44.9114	1525.42	82.7293
1527.35	29.282	1527.35	47.9331	1527.35	83.2829
1529.27	29.2508	1529.27	50.0281	1529.27	83.7471
1531.2	29.2917	1531.2	51.2886	1531.2	84.0928
1533.13	29.2762	1533.13	52.0791	1533.13	84.1568
1535.06	29.168	1535.06	52.6227	1535.06	84.0866
1536.99	29.1125	1536.99	52.8989	1536.99	84.1191
1538.92	28.9984	1538.92	53.1735	1538.92	84.3163
1540.85	28.985	1540.85	53.3686	1540.85	84.2291
1542.77	28.8538	1542.77	53.5196	1542.77	84.1133
1544.7	28.5718	1544.7	53.4934	1544.7	83.7286
1546.63	28.2695	1546.63	53.4884	1546.63	83.4567
1548.56	28.0435	1548.56	53.5287	1548.56	83.3429
1550.49	27.79	1550.49	53.5933	1550.49	83.1416
1552.42	27.4976	1552.42	53.5721	1552.42	82.9663
1554.34	27.148	1554.34	53.6617	1554.34	82.8584
1556.27	26.8411	1556.27	53.7609	1556.27	82.7011
1558.2	26.2884	1558.2	53.7399	1558.2	82.3349
1560.13	25.1512	1560.13	53.6674	1560.13	81.5967
1562.06	24.4164	1562.06	53.7536	1562.06	81.3192
1563.99	23.6222	1563.99	53.4885	1563.99	80.7118
1565.91	22.7648	1565.91	53.2416	1565.91	79.9656
1567.84	22.4343	1567.84	52.8959	1567.84	79.2159
1569.77	23.642	1569.77	52.4536	1569.77	77.8537
1571.7	25.1624	1571.7	51.799	1571.7	76.2284
1573.63	25.6195	1573.63	51.3125	1573.63	74.6307
1575.56	25.4697	1575.56	50.6651	1575.56	72.8305
1577.49	25.0587	1577.49	49.7471	1577.49	71.303
1579.41	24.5759	1579.41	48.7513	1579.41	70.5695
1581.34	24.0255	1581.34	47.6826	1581.34	69.9106
1583.27	23.2428	1583.27	46.5291	1583.27	68.7032
1585.2	22.2235	1585.2	45.65	1585.2	67.0762
1587.13	20.867	1587.13	45.1532	1587.13	67.7291
1589.06	20.0112	1589.06	45.6337	1589.06	72.2174
1590.98	20.3724	1590.98	46.9606	1590.98	76.551
1592.91	21.4789	1592.91	48.5931	1592.91	78.0873
1594.84	22.4315	1594.84	49.5907	1594.84	78.0508
1596.77	23.203	1596.77	49.8808	1596.77	77.7029
1598.7	23.7033	1598.7	49.6731	1598.7	77.4074
1600.63	24.0404	1600.63	49.1671	1600.63	77.1109
1602.56	24.2156	1602.56	48.231	1602.56	76.4336
1604.48	24.3076	1604.48	47.2896	1604.48	75.2319
1606.41	24.31	1606.41	47.004	1606.41	73.8653
1608.34	24.2574	1608.34	47.4715	1608.34	74.1149
1610.27	24.1076	1610.27	47.9055	1610.27	76.3929
1612.2	23.9221	1612.2	47.9965	1612.2	78.1187
1614.13	23.6826	1614.13	47.8742	1614.13	78.5458
1616.06	23.1968	1616.06	47.5507	1616.06	78.4102
1617.98	22.1277	1617.98	46.8342	1617.98	77.9503
1619.91	21.2871	1619.91	46.1699	1619.91	77.6937
1621.84	21.2398	1621.84	45.4091	1621.84	77.4961
1623.77	22.6206	1623.77	43.9693	1623.77	77.3128
1625.7	24.2072	1625.7	42.6485	1625.7	77.2835
1627.63	25.1014	1627.63	41.7768	1627.63	77.4644
1629.55	25.5803	1629.55	41.5221	1629.55	77.9955
1631.48	25.8447	1631.48	42.3734	1631.48	78.797
1633.41	26.0703	1633.41	44.0001	1633.41	79.5482
1635.34	26.1741	1635.34	45.8744	1635.34	80.1546
1637.27	26.259	1637.27	47.4111	1637.27	80.5165
1639.2	26.3309	1639.2	48.0353	1639.2	80.8299
1641.12	26.3943	1641.12	48.5361	1641.12	81.1873
1643.05	26.4613	1643.05	48.9594	1643.05	81.5666
1644.98	26.5624	1644.98	49.3407	1644.98	81.987
1646.91	26.6039	1646.91	49.5828	1646.91	82.3387
1648.84	26.7332	1648.84	49.9512	1648.84	82.5832
1650.77	26.9479	1650.77	50.3498	1650.77	82.7984
1652.7	27.1759	1652.7	50.8061	1652.7	83.2667
1654.62	27.3328	1654.62	50.9666	1654.62	83.5382
1656.55	27.4509	1656.55	51.1045	1656.55	83.6921
1658.48	27.5797	1658.48	51.2859	1658.48	83.8328
1660.41	27.7726	1660.41	51.5413	1660.41	84.1468
1662.34	27.9941	1662.34	51.8105	1662.34	84.4312
1664.27	28.1897	1664.27	52.0432	1664.27	84.6893
1666.19	28.3715	1666.19	52.2584	1666.19	84.9148
1668.12	28.5751	1668.12	52.5068	1668.12	85.1783
1670.05	28.7617	1670.05	52.6864	1670.05	85.3217
1671.98	28.8828	1671.98	52.8114	1671.98	85.4341
1673.91	29.0579	1673.91	53.062	1673.91	85.5768
1675.84	29.1597	1675.84	53.2432	1675.84	85.7645
1677.77	29.242	1677.77	53.3636	1677.77	85.9148
1679.69	29.3182	1679.69	53.4947	1679.69	86.0647
1681.62	29.4638	1681.62	53.7017	1681.62	86.2207
1683.55	29.5496	1683.55	53.7926	1683.55	86.354
1685.48	29.6508	1685.48	53.912	1685.48	86.5174
1687.41	29.7336	1687.41	54.0229	1687.41	86.7041
1689.34	29.7945	1689.34	54.1427	1689.34	86.7908
1691.27	29.8628	1691.27	54.2662	1691.27	86.9119
1693.19	29.9392	1693.19	54.368	1693.19	87.0332
1695.12	30.0285	1695.12	54.5058	1695.12	87.2066
1697.05	30.0628	1697.05	54.5017	1697.05	87.2612
1698.98	30.1931	1698.98	54.6124	1698.98	87.3116
1700.91	30.2537	1700.91	54.6996	1700.91	87.4161
1702.84	30.3342	1702.84	54.7725	1702.84	87.498
1704.77	30.4052	1704.77	54.8531	1704.77	87.503
1706.69	30.4158	1706.69	54.9034	1706.69	87.5543
1708.62	30.4056	1708.62	54.946	1708.62	87.6617
1710.55	30.41	1710.55	55.0071	1710.55	87.7806
1712.48	30.4226	1712.48	55.0636	1712.48	87.8854
1714.41	30.4297	1714.41	55.1095	1714.41	87.9761
1716.34	30.4834	1716.34	55.1666	1716.34	88.0215
1718.26	30.4884	1718.26	55.1926	1718.26	88.0743
1720.19	30.5132	1720.19	55.2405	1720.19	88.1671
1722.12	30.501	1722.12	55.2609	1722.12	88.1918
1724.05	30.507	1724.05	55.2993	1724.05	88.2131
1725.98	30.5124	1725.98	55.3374	1725.98	88.2453
1727.91	30.4997	1727.91	55.3599	1727.91	88.294
1729.84	30.4865	1729.84	55.3781	1729.84	88.2987
1731.76	30.4849	1731.76	55.3896	1731.76	88.2539
1733.69	30.4759	1733.69	55.3971	1733.69	88.2515
1735.62	30.4655	1735.62	55.396	1735.62	88.3043
1737.55	30.4712	1737.55	55.4155	1737.55	88.3233
1739.48	30.4686	1739.48	55.4318	1739.48	88.3413
1741.41	30.462	1741.41	55.4288	1741.41	88.3857
1743.33	30.4508	1743.33	55.4158	1743.33	88.3642
1745.26	30.4435	1745.26	55.4133	1745.26	88.3177
1747.19	30.4316	1747.19	55.3985	1747.19	88.2756
1749.12	30.4295	1749.12	55.3932	1749.12	88.2023
1751.05	30.4075	1751.05	55.3674	1751.05	88.1363
1752.98	30.4049	1752.98	55.373	1752.98	88.203
1754.9	30.4173	1754.9	55.3884	1754.9	88.2587
1756.83	30.415	1756.83	55.3967	1756.83	88.314
1758.76	30.4217	1758.76	55.3992	1758.76	88.3195
1760.69	30.4277	1760.69	55.3995	1760.69	88.3447
1762.62	30.4333	1762.62	55.3951	1762.62	88.3119
1764.55	30.4035	1764.55	55.3736	1764.55	88.2326
1766.48	30.3775	1766.48	55.365	1766.48	88.1709
1768.4	30.3601	1768.4	55.3584	1768.4	88.138
1770.33	30.4082	1770.33	55.3635	1770.33	88.1145
1772.26	30.4453	1772.26	55.3651	1772.26	88.0556
1774.19	30.4757	1774.19	55.3686	1774.19	88.0008
1776.12	30.4739	1776.12	55.37	1776.12	87.931
1778.05	30.5021	1778.05	55.3808	1778.05	87.9606
1779.97	30.5235	1779.97	55.3884	1779.97	88.0655
1781.9	30.5362	1781.9	55.3958	1781.9	88.1299
1783.83	30.528	1783.83	55.4013	1783.83	88.1946
1785.76	30.477	1785.76	55.403	1785.76	88.2751
1787.69	30.4546	1787.69	55.41	1787.69	88.3547
1789.62	30.4306	1789.62	55.4168	1789.62	88.4517
1791.55	30.4187	1791.55	55.4221	1791.55	88.5131
1793.47	30.3445	1793.47	55.4065	1793.47	88.5636
1795.4	30.3016	1795.4	55.4078	1795.4	88.5863
1797.33	30.2295	1797.33	55.4095	1797.33	88.5357
1799.26	30.1771	1799.26	55.4245	1799.26	88.5385
1801.19	30.1089	1801.19	55.424	1801.19	88.4838
1803.12	30.129	1803.12	55.4515	1803.12	88.387
1805.05	30.1035	1805.05	55.4382	1805.05	88.288
1806.97	30.1361	1806.97	55.4527	1806.97	88.2228
1808.9	30.1651	1808.9	55.4429	1808.9	88.1498
1810.83	30.2412	1810.83	55.4498	1810.83	88.1644
1812.76	30.3001	1812.76	55.4352	1812.76	88.2291
1814.69	30.377	1814.69	55.4451	1814.69	88.3548
1816.62	30.4071	1816.62	55.4224	1816.62	88.444
1818.54	30.4342	1818.54	55.4108	1818.54	88.4862
1820.47	30.4405	1820.47	55.3901	1820.47	88.4852
1822.4	30.466	1822.4	55.368	1822.4	88.4765
1824.33	30.511	1824.33	55.3158	1824.33	88.4295
1826.26	30.5692	1826.26	55.243	1826.26	88.3107
1828.19	30.632	1828.19	55.1976	1828.19	88.1623
1830.12	30.7034	1830.12	55.2362	1830.12	87.9473
1832.04	30.7297	1832.04	55.2583	1832.04	87.8759
1833.97	30.7385	1833.97	55.28	1833.97	88.0052
1835.9	30.7898	1835.9	55.3332	1835.9	88.1617
1837.83	30.8142	1837.83	55.3567	1837.83	88.2129
1839.76	30.8323	1839.76	55.4009	1839.76	88.2245
1841.69	30.8566	1841.69	55.4505	1841.69	88.2432
1843.61	30.9022	1843.61	55.5262	1843.61	88.3512
1845.54	30.9088	1845.54	55.5424	1845.54	88.4636
1847.47	30.9052	1847.47	55.5513	1847.47	88.4908
1849.4	30.9038	1849.4	55.5837	1849.4	88.4818
1851.33	30.8973	1851.33	55.612	1851.33	88.5274
1853.26	30.8905	1853.26	55.6379	1853.26	88.5741
1855.18	30.8832	1855.18	55.657	1855.18	88.6118
1857.11	30.8681	1857.11	55.6575	1857.11	88.6231
1859.04	30.8579	1859.04	55.6627	1859.04	88.6253
1860.97	30.8342	1860.97	55.6491	1860.97	88.5984
1862.9	30.805	1862.9	55.6468	1862.9	88.596
1864.83	30.7827	1864.83	55.6487	1864.83	88.6135
1866.76	30.7713	1866.76	55.6484	1866.76	88.6482
1868.68	30.7762	1868.68	55.6458	1868.68	88.5639
1870.61	30.7669	1870.61	55.6371	1870.61	88.4785
1872.54	30.738	1872.54	55.6212	1872.54	88.4142
1874.47	30.7003	1874.47	55.6185	1874.47	88.3844
1876.4	30.6683	1876.4	55.6188	1876.4	88.3533
1878.33	30.5995	1878.33	55.592	1878.33	88.3109
1880.26	30.5397	1880.26	55.5766	1880.26	88.2409
1882.18	30.4438	1882.18	55.5148	1882.18	88.1727
1884.11	30.3991	1884.11	55.4577	1884.11	88.1071
1886.04	30.3468	1886.04	55.3551	1886.04	88.0195
1887.97	30.3328	1887.97	55.3117	1887.97	87.9595
1889.9	30.2763	1889.9	55.3089	1889.9	87.7484
1891.83	30.2236	1891.83	55.3668	1891.83	87.4399
1893.75	30.1314	1893.75	55.3984	1893.75	87.1729
1895.68	30.0727	1895.68	55.452	1895.68	87
1897.61	29.9819	1897.61	55.4555	1897.61	86.9295
1899.54	29.9232	1899.54	55.4808	1899.54	86.915
1901.47	29.8377	1901.47	55.4826	1901.47	86.8973
1903.4	29.7386	1903.4	55.4927	1903.4	86.9601
1905.33	29.6106	1905.33	55.486	1905.33	87.1057
1907.25	29.4994	1907.25	55.49	1907.25	87.3136
1909.18	29.4108	1909.18	55.4852	1909.18	87.4189
1911.11	29.315	1911.11	55.4627	1911.11	87.4894
1913.04	29.2355	1913.04	55.4399	1913.04	87.5937
1914.97	29.1798	1914.97	55.4117	1914.97	87.684
1916.9	29.1522	1916.9	55.3785	1916.9	87.7042
1918.82	29.1511	1918.82	55.3442	1918.82	87.6496
1920.75	29.1963	1920.75	55.3092	1920.75	87.5577
1922.68	29.2487	1922.68	55.2835	1922.68	87.344
1924.61	29.2701	1924.61	55.2323	1924.61	87.0146
1926.54	29.2334	1926.54	55.1687	1926.54	86.8189
1928.47	29.2077	1928.47	55.1369	1928.47	86.7559
1930.39	29.1638	1930.39	55.0866	1930.39	86.7363
1932.32	29.1417	1932.32	55.0555	1932.32	86.6668
1934.25	29.1185	1934.25	55.0048	1934.25	86.5317
1936.18	29.1051	1936.18	54.9403	1936.18	86.4312
1938.11	29.0968	1938.11	54.8711	1938.11	86.3629
1940.04	29.0921	1940.04	54.786	1940.04	86.3796
1941.97	29.101	1941.97	54.7099	1941.97	86.477
1943.89	29.1241	1943.89	54.6534	1943.89	86.6039
1945.82	29.1169	1945.82	54.6051	1945.82	86.7614
1947.75	29.1047	1947.75	54.5613	1947.75	86.9055
1949.68	29.1224	1949.68	54.4986	1949.68	86.9784
1951.61	29.1608	1951.61	54.414	1951.61	86.9632
1953.54	29.2117	1953.54	54.3217	1953.54	86.8294
1955.46	29.2466	1955.46	54.2254	1955.46	86.5866
1957.39	29.2661	1957.39	54.1665	1957.39	86.2757
1959.32	29.2263	1959.32	54.1285	1959.32	85.9506
1961.25	29.1752	1961.25	54.1403	1961.25	85.6692
1963.18	29.1009	1963.18	54.1377	1963.18	85.4248
1965.11	29.0608	1965.11	54.128	1965.11	85.1653
1967.04	29.0342	1967.04	54.0944	1967.04	84.8954
1968.96	28.9968	1968.96	54.0575	1968.96	84.8105
1970.89	28.8946	1970.89	54.0115	1970.89	84.8925
1972.82	28.7899	1972.82	53.9945	1972.82	84.9421
1974.75	28.6855	1974.75	53.9654	1974.75	84.8988
1976.68	28.6157	1976.68	53.9462	1976.68	84.866
1978.61	28.5819	1978.61	53.918	1978.61	84.9706
1980.54	28.6268	1980.54	53.884	1980.54	85.3688
1982.46	28.7562	1982.46	53.8466	1982.46	85.9888
1984.39	28.9332	1984.39	53.8048	1984.39	86.6534
1986.32	29.1114	1986.32	53.7589	1986.32	87.266
1988.25	29.2732	1988.25	53.6843	1988.25	87.7662
1990.18	29.4208	1990.18	53.5828	1990.18	88.0973
1992.11	29.5826	1992.11	53.5324	1992.11	88.2749
1994.04	29.7298	1994.04	53.5871	1994.04	88.3892
1995.96	29.8122	1995.96	53.7191	1995.96	88.5413
1997.89	29.8657	1997.89	53.883	1997.89	88.6384
1999.82	29.8885	1999.82	54.0094	1999.82	88.6543
2001.75	29.8844	2001.75	54.092	2001.75	88.6389
2003.68	29.8676	2003.68	54.1386	2003.68	88.631
2005.61	29.837	2005.61	54.1728	2005.61	88.6344
2007.53	29.8089	2007.53	54.2136	2007.53	88.6275
2009.46	29.7683	2009.46	54.2598	2009.46	88.6145
2011.39	29.726	2011.39	54.3439	2011.39	88.6189
2013.32	29.6569	2013.32	54.4357	2013.32	88.6192
2015.25	29.5855	2015.25	54.5272	2015.25	88.6424
2017.18	29.5135	2017.18	54.6061	2017.18	88.6376
2019.11	29.4303	2019.11	54.673	2019.11	88.6235
2021.03	29.3216	2021.03	54.7217	2021.03	88.6377
2022.96	29.2173	2022.96	54.7852	2022.96	88.6658
2024.89	29.1144	2024.89	54.8428	2024.89	88.6665
2026.82	29.023	2026.82	54.9016	2026.82	88.6613
2028.75	28.9362	2028.75	54.9505	2028.75	88.6414
2030.68	28.8636	2030.68	54.9957	2030.68	88.6345
2032.6	28.8011	2032.6	55.0308	2032.6	88.6203
2034.53	28.7278	2034.53	55.0578	2034.53	88.6106
2036.46	28.6472	2036.46	55.0887	2036.46	88.6051
2038.39	28.552	2038.39	55.125	2038.39	88.6112
2040.32	28.4582	2040.32	55.1649	2040.32	88.6143
2042.25	28.3591	2042.25	55.1874	2042.25	88.578
2044.17	28.2628	2044.17	55.1966	2044.17	88.5521
2046.1	28.1701	2046.1	55.2009	2046.1	88.5564
2048.03	28.1036	2048.03	55.2158	2048.03	88.5706
2049.96	28.042	2049.96	55.228	2049.96	88.581
2051.89	28.0114	2051.89	55.255	2051.89	88.5909
2053.82	27.996	2053.82	55.277	2053.82	88.5958
2055.75	28.0055	2055.75	55.3015	2055.75	88.6004
2057.67	28.0175	2057.67	55.3134	2057.67	88.6028
2059.6	28.0439	2059.6	55.3258	2059.6	88.6074
2061.53	28.0752	2061.53	55.3287	2061.53	88.6107
2063.46	28.1238	2063.46	55.3303	2063.46	88.6141
2065.39	28.1714	2065.39	55.3318	2065.39	88.6049
2067.32	28.2014	2067.32	55.3437	2067.32	88.5943
2069.24	28.2171	2069.24	55.3597	2069.24	88.591
2071.17	28.2398	2071.17	55.3804	2071.17	88.5932
2073.1	28.2726	2073.1	55.3944	2073.1	88.5897
2075.03	28.3174	2075.03	55.4013	2075.03	88.5856
2076.96	28.3679	2076.96	55.3981	2076.96	88.5805
2078.89	28.415	2078.89	55.4013	2078.89	88.5827
2080.82	28.4755	2080.82	55.4085	2080.82	88.5862
2082.74	28.5409	2082.74	55.4147	2082.74	88.5946
2084.67	28.6222	2084.67	55.426	2084.67	88.6032
2086.6	28.6991	2086.6	55.43	2086.6	88.6131
2088.53	28.782	2088.53	55.4296	2088.53	88.6169
2090.46	28.8569	2090.46	55.4247	2090.46	88.6124
2092.39	28.9307	2092.39	55.4233	2092.39	88.6066
2094.32	28.9893	2094.32	55.4243	2094.32	88.6065
2096.24	29.0525	2096.24	55.4335	2096.24	88.6076
2098.17	29.0952	2098.17	55.4401	2098.17	88.6073
2100.1	29.1365	2100.1	55.4468	2100.1	88.6159
2102.03	29.1651	2102.03	55.447	2102.03	88.6248
2103.96	29.19	2103.96	55.4434	2103.96	88.6323
2105.89	29.2077	2105.89	55.4376	2105.89	88.6353
2107.81	29.2267	2107.81	55.4365	2107.81	88.6413
2109.74	29.2418	2109.74	55.4376	2109.74	88.6403
2111.67	29.2566	2111.67	55.4454	2111.67	88.638
2113.6	29.2674	2113.6	55.4553	2113.6	88.631
2115.53	29.2854	2115.53	55.4621	2115.53	88.6265
2117.46	29.3084	2117.46	55.4634	2117.46	88.6249
2119.39	29.3438	2119.39	55.4657	2119.39	88.6341
2121.31	29.3875	2121.31	55.4666	2121.31	88.6359
2123.24	29.4372	2123.24	55.4675	2123.24	88.636
2125.17	29.4816	2125.17	55.4683	2125.17	88.633
2127.1	29.5072	2127.1	55.4712	2127.1	88.6324
2129.03	29.5193	2129.03	55.4738	2129.03	88.6244
2130.96	29.5321	2130.96	55.474	2130.96	88.6142
2132.88	29.556	2132.88	55.4729	2132.88	88.6036
2134.81	29.5914	2134.81	55.4776	2134.81	88.6106
2136.74	29.6321	2136.74	55.4853	2136.74	88.6274
2138.67	29.6634	2138.67	55.4933	2138.67	88.6543
2140.6	29.6864	2140.6	55.5038	2140.6	88.6824
2142.53	29.7002	2142.53	55.5134	2142.53	88.7051
2144.45	29.7185	2144.45	55.521	2144.45	88.7141
2146.38	29.7315	2146.38	55.5232	2146.38	88.7091
2148.31	29.7411	2148.31	55.5305	2148.31	88.7043
2150.24	29.7397	2150.24	55.5417	2150.24	88.7024
2152.17	29.745	2152.17	55.562	2152.17	88.6994
2154.1	29.7431	2154.1	55.5787	2154.1	88.6926
2156.03	29.7449	2156.03	55.5901	2156.03	88.6921
2157.95	29.7339	2157.95	55.5925	2157.95	88.697
2159.88	29.7292	2159.88	55.5939	2159.88	88.7079
2161.81	29.7251	2161.81	55.5938	2161.81	88.7131
2163.74	29.7232	2163.74	55.5997	2163.74	88.7217
2165.67	29.7136	2165.67	55.61	2165.67	88.7257
2167.6	29.7081	2167.6	55.6257	2167.6	88.732
2169.53	29.6992	2169.53	55.6377	2169.53	88.7398
2171.45	29.6976	2171.45	55.6476	2171.45	88.7498
2173.38	29.6967	2173.38	55.6515	2173.38	88.7539
2175.31	29.698	2175.31	55.6535	2175.31	88.7544
2177.24	29.7058	2177.24	55.6557	2177.24	88.7494
2179.17	29.7158	2179.17	55.6624	2179.17	88.7461
2181.1	29.7238	2181.1	55.6722	2181.1	88.7446
2183.02	29.7329	2183.02	55.6814	2183.02	88.7511
2184.95	29.7435	2184.95	55.6854	2184.95	88.7546
2186.88	29.7439	2186.88	55.6842	2186.88	88.7549
2188.81	29.7424	2188.81	55.6816	2188.81	88.7489
2190.74	29.7417	2190.74	55.6813	2190.74	88.7474
2192.67	29.7416	2192.67	55.6866	2192.67	88.7498
2194.59	29.7415	2194.59	55.6956	2194.59	88.7547
2196.52	29.7471	2196.52	55.7049	2196.52	88.7608
2198.45	29.7514	2198.45	55.709	2198.45	88.7648
2200.38	29.7589	2200.38	55.7097	2200.38	88.7637
2202.31	29.7643	2202.31	55.7082	2202.31	88.761
2204.24	29.7761	2204.24	55.7084	2204.24	88.7621
2206.17	29.7843	2206.17	55.7083	2206.17	88.7622
2208.09	29.7923	2208.09	55.7146	2208.09	88.7584
2210.02	29.7894	2210.02	55.7199	2210.02	88.7473
2211.95	29.7862	2211.95	55.7237	2211.95	88.7352
2213.88	29.7722	2213.88	55.7207	2213.88	88.7257
2215.81	29.759	2215.81	55.7181	2215.81	88.7262
2217.74	29.7466	2217.74	55.7163	2217.74	88.7287
2219.66	29.7425	2219.66	55.7218	2219.66	88.7443
2221.59	29.7447	2221.59	55.7276	2221.59	88.7589
2223.52	29.7572	2223.52	55.7324	2223.52	88.771
2225.45	29.763	2225.45	55.7305	2225.45	88.7721
2227.38	29.7668	2227.38	55.7247	2227.38	88.7666
2229.31	29.7724	2229.31	55.7149	2229.31	88.748
2231.24	29.7791	2231.24	55.7056	2231.24	88.7341
2233.16	29.7909	2233.16	55.6993	2233.16	88.7297
2235.09	29.8076	2235.09	55.699	2235.09	88.7447
2237.02	29.8248	2237.02	55.6998	2237.02	88.763
2238.95	29.8347	2238.95	55.6978	2238.95	88.7825
2240.88	29.844	2240.88	55.6938	2240.88	88.7952
2242.81	29.8509	2242.81	55.6875	2242.81	88.8032
2244.74	29.8632	2244.74	55.6794	2244.74	88.7908
2246.66	29.8778	2246.66	55.6728	2246.66	88.7603
2248.59	29.8999	2248.59	55.6722	2248.59	88.7166
2250.52	29.9161	2250.52	55.6777	2250.52	88.6781
2252.45	29.9265	2252.45	55.6879	2252.45	88.6556
2254.38	29.9243	2254.38	55.6909	2254.38	88.6616
2256.31	29.9216	2256.31	55.6857	2256.31	88.7021
2258.24	29.9156	2258.24	55.6718	2258.24	88.7548
2260.16	29.9158	2260.16	55.666	2260.16	88.8012
2262.09	29.9064	2262.09	55.6583	2262.09	88.8246
2264.02	29.8999	2264.02	55.6568	2264.02	88.8353
2265.95	29.8852	2265.95	55.6469	2265.95	88.825
2267.88	29.8663	2267.88	55.6428	2267.88	88.8091
2269.8	29.8389	2269.8	55.6324	2269.8	88.7954
2271.73	29.8143	2271.73	55.6279	2271.73	88.8014
2273.66	29.7881	2273.66	55.6229	2273.66	88.8176
2275.59	29.7699	2275.59	55.6198	2275.59	88.8372
2277.52	29.751	2277.52	55.6118	2277.52	88.8299
2279.45	29.7445	2279.45	55.6089	2279.45	88.8024
2281.38	29.7534	2281.38	55.6159	2281.38	88.7507
2283.3	29.7757	2283.3	55.6361	2283.3	88.6991
2285.23	29.8161	2285.23	55.623	2285.23	88.6377
2287.16	29.8551	2287.16	55.6044	2287.16	88.5854
2289.09	29.8714	2289.09	55.5959	2289.09	88.5274
2291.02	29.8697	2291.02	55.5953	2291.02	88.4674
2292.95	29.8661	2292.95	55.6087	2292.95	88.4098
2294.88	29.8587	2294.88	55.6328	2294.88	88.3833
2296.8	29.8505	2296.8	55.6594	2296.8	88.3783
2298.73	29.8397	2298.73	55.6798	2298.73	88.3964
2300.66	29.835	2300.66	55.6977	2300.66	88.4337
2302.59	29.8337	2302.59	55.7437	2302.59	88.5212
2304.52	29.8392	2304.52	55.8167	2304.52	88.6262
2306.45	29.8461	2306.45	55.8948	2306.45	88.6969
2308.38	29.8426	2308.38	55.9986	2308.38	88.7148
2310.3	29.8233	2310.3	56.089	2310.3	88.6861
2312.23	29.8027	2312.23	56.1632	2312.23	88.6325
2314.16	29.785	2314.16	56.2518	2314.16	88.5934
2316.09	29.781	2316.09	56.3307	2316.09	88.585
2318.02	29.7861	2318.02	56.362	2318.02	88.5704
2319.95	29.7766	2319.95	56.3915	2319.95	88.5653
2321.87	29.7343	2321.87	56.4263	2321.87	88.5692
2323.8	29.6872	2323.8	56.4618	2323.8	88.5838
2325.73	29.6534	2325.73	56.4944	2325.73	88.6029
2327.66	29.6439	2327.66	56.4968	2327.66	88.6241
2329.59	29.6245	2329.59	56.4909	2329.59	88.6384
2331.52	29.5773	2331.52	56.5046	2331.52	88.6603
2333.45	29.5254	2333.45	56.5193	2333.45	88.6968
2335.37	29.4971	2335.37	56.5078	2335.37	88.7499
2337.3	29.4768	2337.3	56.4876	2337.3	88.7817
2339.23	29.4265	2339.23	56.4725	2339.23	88.8522
2341.16	29.3644	2341.16	56.4481	2341.16	88.9289
2343.09	29.2663	2343.09	56.4193	2343.09	89.0237
2345.02	29.1139	2345.02	56.388	2345.02	89.0234
2346.94	28.9857	2346.94	56.389	2346.94	88.8905
2348.87	28.9678	2348.87	56.3838	2348.87	88.7294
2350.8	29.238	2350.8	56.3578	2350.8	88.6416
2352.73	29.536	2352.73	56.3467	2352.73	88.6282
2354.66	29.5184	2354.66	56.3456	2354.66	88.7135
2356.59	29.3981	2356.59	56.3271	2356.59	88.8137
2358.51	29.2721	2358.51	56.2967	2358.51	88.901
2360.44	29.1552	2360.44	56.2623	2360.44	88.9391
2362.37	29.0556	2362.37	56.2276	2362.37	88.9285
2364.3	28.985	2364.3	56.1922	2364.3	88.9157
2366.23	28.9312	2366.23	56.1594	2366.23	88.9136
2368.16	28.8998	2368.16	56.128	2368.16	88.9223
2370.09	28.8797	2370.09	56.0982	2370.09	88.9261
2372.01	28.8655	2372.01	56.0696	2372.01	88.9443
2373.94	28.8522	2373.94	56.0412	2373.94	88.9621
2375.87	28.8425	2375.87	56.0126	2375.87	88.9867
2377.8	28.8455	2377.8	55.9845	2377.8	89.0025
2379.73	28.9041	2379.73	55.9585	2379.73	88.9978
2381.66	29.0285	2381.66	55.9372	2381.66	88.9689
2383.59	29.1971	2383.59	55.9206	2383.59	88.9441
2385.51	29.3629	2385.51	55.9058	2385.51	88.9304
2387.44	29.4974	2387.44	55.8897	2387.44	88.9257
2389.37	29.5974	2389.37	55.8697	2389.37	88.9146
2391.3	29.6771	2391.3	55.8451	2391.3	88.8991
2393.23	29.731	2393.23	55.8199	2393.23	88.8679
2395.16	29.7711	2395.16	55.7946	2395.16	88.8351
2397.08	29.7783	2397.08	55.7711	2397.08	88.8013
2399.01	29.7637	2399.01	55.7607	2399.01	88.7882
2400.94	29.7433	2400.94	55.7527	2400.94	88.7933
2402.87	29.7218	2402.87	55.7435	2402.87	88.8051
2404.8	29.7028	2404.8	55.736	2404.8	88.8024
2406.73	29.693	2406.73	55.7366	2406.73	88.7941
2408.66	29.6978	2408.66	55.7398	2408.66	88.785
2410.58	29.7207	2410.58	55.7425	2410.58	88.7787
2412.51	29.7548	2412.51	55.7377	2412.51	88.7605
2414.44	29.7821	2414.44	55.727	2414.44	88.7337
2416.37	29.7986	2416.37	55.7189	2416.37	88.7078
2418.3	29.8024	2418.3	55.7143	2418.3	88.6976
2420.23	29.802	2420.23	55.7146	2420.23	88.7155
2422.15	29.7942	2422.15	55.7176	2422.15	88.7379
2424.08	29.7864	2424.08	55.7305	2424.08	88.7512
2426.01	29.7616	2426.01	55.7408	2426.01	88.7442
2427.94	29.7248	2427.94	55.7487	2427.94	88.7322
2429.87	29.6857	2429.87	55.7471	2429.87	88.7173
2431.8	29.6551	2431.8	55.7424	2431.8	88.7044
2433.72	29.6239	2433.72	55.7274	2433.72	88.6838
2435.65	29.6003	2435.65	55.7168	2435.65	88.6675
2437.58	29.5905	2437.58	55.7113	2437.58	88.6505
2439.51	29.6025	2439.51	55.7101	2439.51	88.6483
2441.44	29.6191	2441.44	55.7038	2441.44	88.6448
2443.37	29.6347	2443.37	55.6956	2443.37	88.6329
2445.3	29.6456	2445.3	55.6797	2445.3	88.6051
2447.22	29.649	2447.22	55.6633	2447.22	88.581
2449.15	29.6439	2449.15	55.6499	2449.15	88.5615
2451.08	29.6375	2451.08	55.6398	2451.08	88.5586
2453.01	29.632	2453.01	55.6324	2453.01	88.5682
2454.94	29.6253	2454.94	55.6343	2454.94	88.5873
2456.87	29.617	2456.87	55.6345	2456.87	88.5963
2458.8	29.6093	2458.8	55.6356	2458.8	88.6126
2460.72	29.5976	2460.72	55.6356	2460.72	88.6303
2462.65	29.5812	2462.65	55.6392	2462.65	88.6503
2464.58	29.5664	2464.58	55.6479	2464.58	88.6631
2466.51	29.5513	2466.51	55.6561	2466.51	88.6726
2468.44	29.5445	2468.44	55.6626	2468.44	88.6772
2470.37	29.5507	2470.37	55.6686	2470.37	88.6787
2472.29	29.563	2472.29	55.6727	2472.29	88.6922
2474.22	29.5676	2474.22	55.6679	2474.22	88.7084
2476.15	29.5722	2476.15	55.6692	2476.15	88.7149
2478.08	29.5636	2478.08	55.6688	2478.08	88.7186
2480.01	29.545	2480.01	55.6666	2480.01	88.7302
2481.94	29.5156	2481.94	55.6536	2481.94	88.7427
2483.86	29.488	2483.86	55.6418	2483.86	88.7601
2485.79	29.4639	2485.79	55.6305	2485.79	88.7507
2487.72	29.4496	2487.72	55.633	2487.72	88.7297
2489.65	29.4328	2489.65	55.6428	2489.65	88.7049
2491.58	29.4123	2491.58	55.6528	2491.58	88.6864
2493.51	29.3918	2493.51	55.6553	2493.51	88.6663
2495.44	29.3878	2495.44	55.6527	2495.44	88.6498
2497.36	29.4027	2497.36	55.6378	2497.36	88.6166
2499.29	29.4314	2499.29	55.6193	2499.29	88.5851
2501.22	29.4645	2501.22	55.5963	2501.22	88.5594
2503.15	29.4942	2503.15	55.5641	2503.15	88.5429
2505.08	29.5127	2505.08	55.5279	2505.08	88.5224
2507.01	29.5199	2507.01	55.5096	2507.01	88.5102
2508.93	29.5145	2508.93	55.509	2508.93	88.5085
2510.86	29.5008	2510.86	55.515	2510.86	88.5154
2512.79	29.4904	2512.79	55.5153	2512.79	88.4933
2514.72	29.484	2514.72	55.511	2514.72	88.4659
2516.65	29.4763	2516.65	55.5067	2516.65	88.4397
2518.58	29.467	2518.58	55.5046	2518.58	88.4137
2520.51	29.4623	2520.51	55.5064	2520.51	88.3988
2522.43	29.4539	2522.43	55.52	2522.43	88.4166
2524.36	29.4425	2524.36	55.5447	2524.36	88.4512
2526.29	29.4312	2526.29	55.5619	2526.29	88.4775
2528.22	29.4293	2528.22	55.5687	2528.22	88.4934
2530.15	29.4244	2530.15	55.5656	2530.15	88.4915
2532.08	29.4198	2532.08	55.5762	2532.08	88.5014
2534.01	29.4129	2534.01	55.5937	2534.01	88.5194
2535.93	29.4047	2535.93	55.6103	2535.93	88.5247
2537.86	29.3835	2537.86	55.614	2537.86	88.5056
2539.79	29.3606	2539.79	55.6137	2539.79	88.4955
2541.72	29.3302	2541.72	55.6126	2541.72	88.495
2543.65	29.3012	2543.65	55.6178	2543.65	88.5082
2545.58	29.2763	2545.58	55.6159	2545.58	88.5173
2547.51	29.2579	2547.51	55.6151	2547.51	88.5194
2549.43	29.252	2549.43	55.6126	2549.43	88.509
2551.36	29.258	2551.36	55.6052	2551.36	88.4964
2553.29	29.2637	2553.29	55.5881	2553.29	88.472
2555.22	29.2726	2555.22	55.5751	2555.22	88.4413
2557.15	29.2855	2557.15	55.5653	2557.15	88.3849
2559.07	29.2973	2559.07	55.5546	2559.07	88.3296
2561	29.3012	2561	55.5458	2561	88.2807
2562.93	29.3026	2562.93	55.5441	2562.93	88.2577
2564.86	29.3064	2564.86	55.5394	2564.86	88.272
2566.79	29.3015	2566.79	55.5312	2566.79	88.3189
2568.72	29.2884	2568.72	55.5245	2568.72	88.3437
2570.65	29.2706	2570.65	55.5217	2570.65	88.3336
2572.57	29.2475	2572.57	55.5205	2572.57	88.3109
2574.5	29.2168	2574.5	55.528	2574.5	88.3094
2576.43	29.1903	2576.43	55.5444	2576.43	88.3188
2578.36	29.1694	2578.36	55.5535	2578.36	88.3179
2580.29	29.1462	2580.29	55.5536	2580.29	88.3095
2582.22	29.1149	2582.22	55.5417	2582.22	88.2928
2584.15	29.087	2584.15	55.5247	2584.15	88.2711
2586.07	29.0541	2586.07	55.5073	2586.07	88.245
2588	29.0294	2588	55.4974	2588	88.2147
2589.93	29.0141	2589.93	55.4855	2589.93	88.1632
2591.86	29.0077	2591.86	55.4743	2591.86	88.106
2593.79	29.0012	2593.79	55.455	2593.79	88.0399
2595.72	28.9916	2595.72	55.4341	2595.72	87.968
2597.64	28.9761	2597.64	55.4112	2597.64	87.8857
2599.57	28.9575	2599.57	55.4001	2599.57	87.8256
2601.5	28.9278	2601.5	55.3976	2601.5	87.7894
2603.43	28.9016	2603.43	55.4007	2603.43	87.7875
2605.36	28.8874	2605.36	55.3939	2605.36	87.7956
2607.29	28.8871	2607.29	55.3775	2607.29	87.7988
2609.22	28.8977	2609.22	55.349	2609.22	87.772
2611.14	28.9186	2611.14	55.3155	2611.14	87.7105
2613.07	28.9411	2613.07	55.2669	2613.07	87.6194
2615	28.9537	2615	55.2129	2615	87.5454
2616.93	28.9539	2616.93	55.1602	2616.93	87.4968
2618.86	28.9449	2618.86	55.1068	2618.86	87.498
2620.79	28.9404	2620.79	55.0589	2620.79	87.5293
2622.72	28.9405	2622.72	55.0382	2622.72	87.5635
2624.64	28.9355	2624.64	55.0505	2624.64	87.5797
2626.57	28.925	2626.57	55.0697	2626.57	87.5871
2628.5	28.9107	2628.5	55.0759	2628.5	87.597
2630.43	28.8937	2630.43	55.0773	2630.43	87.611
2632.36	28.8805	2632.36	55.0945	2632.36	87.6084
2634.29	28.8727	2634.29	55.126	2634.29	87.5867
2636.21	28.8798	2636.21	55.1569	2636.21	87.556
2638.14	28.8936	2638.14	55.1668	2638.14	87.526
2640.07	28.9134	2640.07	55.1838	2640.07	87.5545
2642	28.9332	2642	55.2214	2642	87.644
2643.93	28.9494	2643.93	55.2631	2643.93	87.7683
2645.86	28.9543	2645.86	55.2898	2645.86	87.8708
2647.78	28.9552	2647.78	55.313	2647.78	87.9303
2649.71	28.9444	2649.71	55.325	2649.71	87.9531
2651.64	28.9292	2651.64	55.3355	2651.64	87.9581
2653.57	28.9131	2653.57	55.3381	2653.57	87.9413
2655.5	28.902	2655.5	55.3333	2655.5	87.9378
2657.43	28.8905	2657.43	55.3266	2657.43	87.936
2659.36	28.8768	2659.36	55.3289	2659.36	87.9335
2661.28	28.8617	2661.28	55.3334	2661.28	87.9252
2663.21	28.8535	2663.21	55.3462	2663.21	87.9317
2665.14	28.8525	2665.14	55.3582	2665.14	87.9392
2667.07	28.8521	2667.07	55.3711	2667.07	87.9485
2669	28.848	2669	55.3819	2669	87.9361
2670.93	28.8434	2670.93	55.386	2670.93	87.9288
2672.86	28.8422	2672.86	55.3777	2672.86	87.9165
2674.78	28.837	2674.78	55.3679	2674.78	87.8827
2676.71	28.8253	2676.71	55.3563	2676.71	87.8329
2678.64	28.8055	2678.64	55.3369	2678.64	87.805
2680.57	28.7769	2680.57	55.3168	2680.57	87.798
2682.5	28.7417	2682.5	55.3043	2682.5	87.8074
2684.43	28.7104	2684.43	55.2982	2684.43	87.8074
2686.35	28.6799	2686.35	55.2915	2686.35	87.7764
2688.28	28.6558	2688.28	55.2941	2688.28	87.7251
2690.21	28.6309	2690.21	55.3018	2690.21	87.6669
2692.14	28.6083	2692.14	55.3064	2692.14	87.6145
2694.07	28.5896	2694.07	55.2977	2694.07	87.5538
2696	28.5806	2696	55.289	2696	87.4959
2697.93	28.5736	2697.93	55.2779	2697.93	87.4645
2699.85	28.5695	2699.85	55.2712	2699.85	87.4732
2701.78	28.5666	2701.78	55.2646	2701.78	87.4803
2703.71	28.5607	2703.71	55.2557	2703.71	87.4877
2705.64	28.5446	2705.64	55.2338	2705.64	87.4837
2707.57	28.5268	2707.57	55.2099	2707.57	87.4692
2709.5	28.5044	2709.5	55.188	2709.5	87.442
2711.42	28.4848	2711.42	55.1739	2711.42	87.4149
2713.35	28.4702	2713.35	55.1566	2713.35	87.3893
2715.28	28.4576	2715.28	55.1398	2715.28	87.3845
2717.21	28.4485	2717.21	55.1276	2717.21	87.3867
2719.14	28.4411	2719.14	55.1129	2719.14	87.3797
2721.07	28.4346	2721.07	55.0874	2721.07	87.3534
2722.99	28.4343	2722.99	55.0635	2722.99	87.3344
2724.92	28.4313	2724.92	55.0375	2724.92	87.3281
2726.85	28.4209	2726.85	55.0166	2726.85	87.3422
2728.78	28.415	2728.78	55.0148	2728.78	87.3556
2730.71	28.4115	2730.71	55.0218	2730.71	87.3496
2732.64	28.4109	2732.64	55.0233	2732.64	87.3264
2734.57	28.4046	2734.57	55.0198	2734.57	87.3041
2736.49	28.3874	2736.49	55.0121	2736.49	87.2924
2738.42	28.3635	2738.42	54.9971	2738.42	87.2946
2740.35	28.3414	2740.35	54.9813	2740.35	87.2937
2742.28	28.3149	2742.28	54.9594	2742.28	87.271
2744.21	28.2879	2744.21	54.9377	2744.21	87.2385
2746.14	28.265	2746.14	54.9235	2746.14	87.2108
2748.07	28.251	2748.07	54.9194	2748.07	87.2085
2749.99	28.236	2749.99	54.914	2749.99	87.2209
2751.92	28.2227	2751.92	54.9173	2751.92	87.2322
2753.85	28.2096	2753.85	54.9263	2753.85	87.2237
2755.78	28.1971	2755.78	54.9418	2755.78	87.2045
2757.71	28.1864	2757.71	54.9502	2757.71	87.1846
2759.64	28.1807	2759.64	54.9517	2759.64	87.1736
2761.56	28.1686	2761.56	54.9402	2761.56	87.1465
2763.49	28.1501	2763.49	54.9138	2763.49	87.1052
2765.42	28.1322	2765.42	54.8754	2765.42	87.0526
2767.35	28.1149	2767.35	54.8414	2767.35	87.0051
2769.28	28.0913	2769.28	54.8166	2769.28	86.9567
2771.21	28.0705	2771.21	54.8041	2771.21	86.9151
2773.14	28.0515	2773.14	54.7933	2773.14	86.8829
2775.06	28.0294	2775.06	54.7901	2775.06	86.8825
2776.99	28.013	2776.99	54.805	2776.99	86.9066
2778.92	28.0019	2778.92	54.8306	2778.92	86.928
2780.85	27.9884	2780.85	54.8485	2780.85	86.9195
2782.78	27.9731	2782.78	54.8605	2782.78	86.8948
2784.71	27.9575	2784.71	54.862	2784.71	86.8372
2786.64	27.9387	2786.64	54.8431	2786.64	86.7617
2788.56	27.9112	2788.56	54.8062	2788.56	86.7114
2790.49	27.8781	2790.49	54.7658	2790.49	86.7003
2792.42	27.8518	2792.42	54.7304	2792.42	86.69
2794.35	27.8308	2794.35	54.6932	2794.35	86.6422
2796.28	27.809	2796.28	54.6584	2796.28	86.5835
2798.2	27.7764	2798.2	54.6313	2798.2	86.5526
2800.13	27.7373	2800.13	54.6288	2800.13	86.5458
2802.06	27.6979	2802.06	54.634	2802.06	86.5284
2803.99	27.6672	2803.99	54.6369	2803.99	86.4969
2805.92	27.6448	2805.92	54.6314	2805.92	86.4345
2807.85	27.6304	2807.85	54.6116	2807.85	86.3705
2809.78	27.6132	2809.78	54.5714	2809.78	86.3321
2811.7	27.5931	2811.7	54.5405	2811.7	86.3267
2813.63	27.5732	2813.63	54.5117	2813.63	86.2908
2815.56	27.5555	2815.56	54.4778	2815.56	86.2242
2817.49	27.533	2817.49	54.4319	2817.49	86.1474
2819.42	27.5074	2819.42	54.3816	2819.42	86.0848
2821.35	27.4811	2821.35	54.333	2821.35	86.0047
2823.28	27.4504	2823.28	54.2852	2823.28	85.9123
2825.2	27.4126	2825.2	54.2308	2825.2	85.7895
2827.13	27.3734	2827.13	54.181	2827.13	85.6387
2829.06	27.3378	2829.06	54.1187	2829.06	85.4533
2830.99	27.3079	2830.99	54.0416	2830.99	85.2802
2832.92	27.2811	2832.92	53.9697	2832.92	85.1748
2834.85	27.2595	2834.85	53.9077	2834.85	85.1649
2836.78	27.2399	2836.78	53.8574	2836.78	85.1777
2838.7	27.2054	2838.7	53.8248	2838.7	85.1729
2840.63	27.1642	2840.63	53.8119	2840.63	85.1419
2842.56	27.1304	2842.56	53.7947	2842.56	85.1018
2844.49	27.0943	2844.49	53.7478	2844.49	85.0351
2846.42	27.0413	2846.42	53.6735	2846.42	84.9412
2848.34	26.9795	2848.34	53.5995	2848.34	84.8606
2850.27	26.935	2850.27	53.5493	2850.27	84.8225
2852.2	26.9114	2852.2	53.5286	2852.2	84.8492
2854.13	26.8895	2854.13	53.5141	2854.13	84.9022
2856.06	26.8643	2856.06	53.4992	2856.06	84.9463
2857.99	26.8275	2857.99	53.471	2857.99	84.9705
2859.92	26.7712	2859.92	53.4258	2859.92	85.0235
2861.84	26.6997	2861.84	53.3669	2861.84	85.076
2863.77	26.6394	2863.77	53.3246	2863.77	85.0953
2865.7	26.6004	2865.7	53.3014	2865.7	85.0663
2867.63	26.5865	2867.63	53.303	2867.63	85.0064
2869.56	26.5889	2869.56	53.334	2869.56	84.9249
2871.49	26.5899	2871.49	53.3834	2871.49	84.9136
2873.42	26.571	2873.42	53.4114	2873.42	85.0189
2875.34	26.5362	2875.34	53.4143	2875.34	85.1632
2877.27	26.4949	2877.27	53.3958	2877.27	85.2116
2879.2	26.4494	2879.2	53.3608	2879.2	85.2003
2881.13	26.4049	2881.13	53.3193	2881.13	85.1695
2883.06	26.3654	2883.06	53.2897	2883.06	85.1439
2884.99	26.3311	2884.99	53.2698	2884.99	85.1146
2886.91	26.2985	2886.91	53.2487	2886.91	85.0798
2888.84	26.2661	2888.84	53.2185	2888.84	85.0155
2890.77	26.2344	2890.77	53.1854	2890.77	84.9037
2892.7	26.1969	2892.7	53.1506	2892.7	84.7201
2894.63	26.1502	2894.63	53.0994	2894.63	84.5575
2896.56	26.0993	2896.56	53.0382	2896.56	84.4927
2898.49	26.0508	2898.49	52.9799	2898.49	84.4397
2900.41	26.0051	2900.41	52.9192	2900.41	84.3244
2902.34	25.9514	2902.34	52.8442	2902.34	84.1794
2904.27	25.8989	2904.27	52.7757	2904.27	84.058
2906.2	25.8548	2906.2	52.7261	2906.2	83.9515
2908.13	25.8234	2908.13	52.6842	2908.13	83.8169
2910.06	25.7891	2910.06	52.6109	2910.06	83.6368
2911.99	25.737	2911.99	52.4996	2911.99	83.4719
2913.91	25.6611	2913.91	52.3399	2913.91	83.3476
2915.84	25.5779	2915.84	52.1587	2915.84	83.2919
2917.77	25.5086	2917.77	51.9709	2917.77	83.3159
2919.7	25.4617	2919.7	51.8059	2919.7	83.4021
2921.63	25.4158	2921.63	51.6963	2921.63	83.4616
2923.56	25.3608	2923.56	51.6928	2923.56	83.471
2925.48	25.3041	2925.48	51.7718	2925.48	83.4173
2927.41	25.2507	2927.41	51.8571	2927.41	83.3511
2929.34	25.1942	2929.34	51.8876	2929.34	83.3517
2931.27	25.1443	2931.27	51.8996	2931.27	83.4261
2933.2	25.1027	2933.2	51.9001	2933.2	83.4733
2935.13	25.0535	2935.13	51.8572	2935.13	83.4912
2937.05	24.9859	2937.05	51.7785	2937.05	83.4656
2938.98	24.92	2938.98	51.7161	2938.98	83.3798
2940.91	24.8769	2940.91	51.6987	2940.91	83.22
2942.84	24.8325	2942.84	51.7018	2942.84	83.058
2944.77	24.7738	2944.77	51.7221	2944.77	83.0021
2946.7	24.7099	2946.7	51.7518	2946.7	83.039
2948.63	24.6641	2948.63	51.7749	2948.63	83.0421
2950.55	24.644	2950.55	51.7922	2950.55	82.9929
2952.48	24.6162	2952.48	51.7916	2952.48	82.9756
2954.41	24.5624	2954.41	51.7626	2954.41	82.9788
2956.34	24.4928	2956.34	51.6912	2956.34	82.8996
2958.27	24.3996	2958.27	51.5564	2958.27	82.7254
2960.2	24.3005	2960.2	51.3676	2960.2	82.502
2962.12	24.1983	2962.12	51.1324	2962.12	82.251
2964.05	24.0845	2964.05	50.9087	2964.05	81.9952
2965.98	23.9607	2965.98	50.7549	2965.98	81.7929
2967.91	23.831	2967.91	50.6851	2967.91	81.7489
2969.84	23.6925	2969.84	50.6339	2969.84	81.7831
2971.77	23.5454	2971.77	50.5288	2971.77	81.7288
2973.7	23.3819	2973.7	50.3166	2973.7	81.5575
2975.62	23.2203	2975.62	49.9816	2975.62	81.333
2977.55	23.074	2977.55	49.4916	2977.55	81.0683
2979.48	22.9171	2979.48	48.8276	2979.48	80.8303
2981.41	22.7239	2981.41	48.046	2981.41	80.6387
2983.34	22.5187	2983.34	47.3259	2983.34	80.4532
2985.27	22.3626	2985.27	46.808	2985.27	80.2389
2987.2	22.2944	2987.2	46.5295	2987.2	80.0158
2989.12	22.2898	2989.12	46.4482	2989.12	79.7769
2991.05	22.2822	2991.05	46.5382	2991.05	79.5508
2992.98	22.2539	2992.98	46.7767	2992.98	79.3364
2994.91	22.2526	2994.91	47.0217	2994.91	79.1153
2996.84	22.2679	2996.84	47.1651	2996.84	78.9321
2998.77	22.2123	2998.77	47.2912	2998.77	78.8012
3000.69	22.083	3000.69	47.4737	3000.69	78.6188
3002.62	21.9361	3002.62	47.6397	3002.62	78.3063
3004.55	21.8105	3004.55	47.7238	3004.55	77.8926
3006.48	21.7429	3006.48	47.7236	3006.48	77.4634
3008.41	21.7588	3008.41	47.67	3008.41	77.0303
3010.34	21.8237	3010.34	47.6063	3010.34	76.6669
3012.26	21.8803	3012.26	47.5754	3012.26	76.5242
3014.19	21.8956	3014.19	47.5756	3014.19	76.5792
3016.12	21.8496	3016.12	47.5571	3016.12	76.6972
3018.05	21.7257	3018.05	47.4508	3018.05	76.7306
3019.98	21.5583	3019.98	47.276	3019.98	76.5599
3021.91	21.3488	3021.91	47.0586	3021.91	76.1079
3023.84	21.0567	3023.84	46.8584	3023.84	75.495
3025.76	20.6793	3025.76	46.7495	3025.76	74.9646
3027.69	20.2664	3027.69	46.73	3027.69	74.6503
3029.62	19.8322	3029.62	46.7752	3029.62	74.4434
3031.55	19.4111	3031.55	46.8982	3031.55	74.3139
3033.48	19.1298	3033.48	47.0435	3033.48	74.2819
3035.41	19.0973	3035.41	47.1395	3035.41	74.2028
3037.34	19.2767	3037.34	47.1351	3037.34	73.7248
3039.26	19.4763	3039.26	47.0436	3039.26	72.8509
3041.19	19.5834	3041.19	46.9566	3041.19	72.073
3043.12	19.708	3043.12	46.9734	3043.12	71.8694
3045.05	19.9695	3045.05	47.0381	3045.05	72.0951
3046.98	20.2909	3046.98	46.9879	3046.98	72.1867
3048.91	20.5453	3048.91	46.7875	3048.91	72.0947
3050.83	20.7075	3050.83	46.654	3050.83	72.4121
3052.76	20.8344	3052.76	46.769	3052.76	72.9586
3054.69	20.9457	3054.69	46.9975	3054.69	73.2338
3056.62	21.0112	3056.62	47.2281	3056.62	73.5176
3058.55	21.0256	3058.55	47.5505	3058.55	74.2293
3060.48	21.0278	3060.48	47.9914	3060.48	75.229
3062.41	21.0299	3062.41	48.454	3062.41	76.2067
3064.33	21.0116	3064.33	48.8414	3064.33	76.9354
3066.26	20.9482	3066.26	49.1072	3066.26	77.4479
3068.19	20.8679	3068.19	49.2665	3068.19	77.937
3070.12	20.8136	3070.12	49.3463	3070.12	78.2759
3072.05	20.7921	3072.05	49.3716	3072.05	78.2037
3073.98	20.7983	3073.98	49.3991	3073.98	77.6409
3075.91	20.8448	3075.91	49.4781	3075.91	76.8031
3077.83	20.9359	3077.83	49.607	3077.83	76.1051
3079.76	21.0667	3079.76	49.7776	3079.76	75.9593
3081.69	21.1971	3081.69	49.9564	3081.69	76.5411
3083.62	21.2807	3083.62	50.1223	3083.62	77.6443
3085.55	21.2973	3085.55	50.2477	3085.55	78.8031
3087.47	21.2905	3087.47	50.3531	3087.47	79.7805
3089.4	21.2821	3089.4	50.4492	3089.4	80.5993
3091.33	21.2796	3091.33	50.5506	3091.33	81.2911
3093.26	21.3001	3093.26	50.6236	3093.26	81.6949
3095.19	21.3377	3095.19	50.6348	3095.19	81.7708
3097.12	21.37	3097.12	50.6094	3097.12	81.6645
3099.05	21.3766	3099.05	50.5609	3099.05	81.5554
3100.97	21.3512	3100.97	50.4869	3100.97	81.4815
3102.9	21.3246	3102.9	50.4087	3102.9	81.3495
3104.83	21.3181	3104.83	50.3334	3104.83	81.1205
3106.76	21.3154	3106.76	50.2738	3106.76	81.0219
3108.69	21.2859	3108.69	50.2419	3108.69	81.2031
3110.62	21.2583	3110.62	50.2713	3110.62	81.4397
3112.55	21.2466	3112.55	50.3235	3112.55	81.4699
3114.47	21.2142	3114.47	50.3472	3114.47	81.3923
3116.4	21.1489	3116.4	50.3561	3116.4	81.3951
3118.33	21.0777	3118.33	50.3757	3118.33	81.526
3120.26	21.0099	3120.26	50.3961	3120.26	81.7597
3122.19	20.9437	3122.19	50.4176	3122.19	81.998
3124.12	20.8967	3124.12	50.4365	3124.12	82.0872
3126.05	20.8625	3126.05	50.4293	3126.05	81.9954
3127.97	20.829	3127.97	50.4133	3127.97	81.8608
3129.9	20.7838	3129.9	50.3937	3129.9	81.8117
3131.83	20.7243	3131.83	50.3662	3131.83	81.7568
3133.76	20.6716	3133.76	50.3114	3133.76	81.5825
3135.69	20.6487	3135.69	50.2427	3135.69	81.3563
3137.61	20.6204	3137.61	50.1696	3137.61	81.1845
3139.54	20.5571	3139.54	50.0927	3139.54	81.1444
3141.47	20.4803	3141.47	50.0266	3141.47	81.1312
3143.4	20.4101	3143.4	49.9681	3143.4	81.0618
3145.33	20.3462	3145.33	49.894	3145.33	80.9376
3147.26	20.2873	3147.26	49.8111	3147.26	80.7648
3149.19	20.2306	3149.19	49.7106	3149.19	80.5435
3151.11	20.1638	3151.11	49.5946	3151.11	80.3876
3153.04	20.0758	3153.04	49.4953	3153.04	80.3525
3154.97	19.9962	3154.97	49.4303	3154.97	80.34
3156.9	19.9236	3156.9	49.3529	3156.9	80.2683
3158.83	19.8462	3158.83	49.2581	3158.83	80.1777
3160.76	19.7678	3160.76	49.1513	3160.76	80.0966
3162.69	19.6914	3162.69	49.0348	3162.69	80.0188
3164.61	19.6186	3164.61	48.9141	3164.61	79.9388
3166.54	19.5452	3166.54	48.7943	3166.54	79.8315
3168.47	19.4671	3168.47	48.6753	3168.47	79.6789
3170.4	19.3905	3170.4	48.5589	3170.4	79.5243
3172.33	19.3146	3172.33	48.447	3172.33	79.4198
3174.26	19.2317	3174.26	48.3359	3174.26	79.3941
3176.18	19.1397	3176.18	48.215	3176.18	79.4295
3178.11	19.0438	3178.11	48.087	3178.11	79.4345
3180.04	18.9615	3180.04	47.9651	3180.04	79.4039
3181.97	18.8947	3181.97	47.844	3181.97	79.3511
3183.9	18.8184	3183.9	47.7034	3183.9	79.2603
3185.83	18.7353	3185.83	47.5405	3185.83	79.1017
3187.76	18.6602	3187.76	47.3755	3187.76	78.9198
3189.68	18.5809	3189.68	47.2071	3189.68	78.7984
3191.61	18.5066	3191.61	47.0369	3191.61	78.7301
3193.54	18.4409	3193.54	46.867	3193.54	78.6353
3195.47	18.369	3195.47	46.6668	3195.47	78.502
3197.4	18.2867	3197.4	46.4181	3197.4	78.3526
3199.33	18.2084	3199.33	46.1557	3199.33	78.2105
3201.26	18.1398	3201.26	45.8844	3201.26	78.0583
3203.18	18.0684	3203.18	45.5937	3203.18	77.9064
3205.11	18.0019	3205.11	45.2982	3205.11	77.7562
3207.04	17.944	3207.04	44.9992	3207.04	77.6244
3208.97	17.8941	3208.97	44.6965	3208.97	77.4654
3210.9	17.8523	3210.9	44.4231	3210.9	77.2875
3212.83	17.8111	3212.83	44.186	3212.83	77.1399
3214.75	17.7795	3214.75	43.9898	3214.75	77.0499
3216.68	17.7653	3216.68	43.8356	3216.68	77.007
3218.61	17.7455	3218.61	43.6972	3218.61	76.9855
3220.54	17.7099	3220.54	43.5669	3220.54	76.9469
3222.47	17.6787	3222.47	43.464	3222.47	76.8677
3224.4	17.6551	3224.4	43.3954	3224.4	76.7558
3226.32	17.6297	3226.32	43.3675	3226.32	76.6157
3228.25	17.6045	3228.25	43.3975	3228.25	76.4326
3230.18	17.5802	3230.18	43.4731	3230.18	76.2358
3232.11	17.5364	3232.11	43.5854	3232.11	76.11
3234.04	17.4694	3234.04	43.7203	3234.04	76.073
3235.97	17.413	3235.97	43.8593	3235.97	76.0479
3237.9	17.3802	3237.9	43.9716	3237.9	75.9821
3239.82	17.3559	3239.82	44.0579	3239.82	75.8832
3241.75	17.3385	3241.75	44.1086	3241.75	75.7558
3243.68	17.3143	3243.68	44.0935	3243.68	75.6095
3245.61	17.2752	3245.61	44.0451	3245.61	75.4899
3247.54	17.234	3247.54	44.0143	3247.54	75.4423
3249.47	17.2112	3249.47	44.0071	3249.47	75.3997
3251.39	17.1986	3251.39	43.9794	3251.39	75.3105
3253.32	17.1748	3253.32	43.9069	3253.32	75.1927
3255.25	17.1327	3255.25	43.8073	3255.25	75.1112
3257.18	17.0885	3257.18	43.7094	3257.18	75.0757
3259.11	17.048	3259.11	43.631	3259.11	75.0358
3261.04	17.0082	3261.04	43.548	3261.04	74.9685
3262.97	16.9661	3262.97	43.4545	3262.97	74.8766
3264.89	16.9284	3264.89	43.3474	3264.89	74.734
3266.82	16.9028	3266.82	43.2104	3266.82	74.5361
3268.75	16.87	3268.75	43.056	3268.75	74.3532
3270.68	16.8054	3270.68	42.8931	3270.68	74.2684
3272.61	16.7243	3272.61	42.7293	3272.61	74.2514
3274.54	16.6373	3274.54	42.5521	3274.54	74.2496
3276.47	16.5531	3276.47	42.363	3276.47	74.2259
3278.39	16.4737	3278.39	42.1601	3278.39	74.1603
3280.32	16.3885	3280.32	41.9434	3280.32	74.0727
3282.25	16.2934	3282.25	41.6996	3282.25	73.9802
3284.18	16.1932	3284.18	41.4329	3284.18	73.8827
3286.11	16.0858	3286.11	41.1463	3286.11	73.746
3288.04	15.986	3288.04	40.8428	3288.04	73.539
3289.96	15.8809	3289.96	40.5143	3289.96	73.3056
3291.89	15.7497	3291.89	40.1852	3291.89	73.1413
3293.82	15.6084	3293.82	39.9061	3293.82	73.0719
3295.75	15.4684	3295.75	39.688	3295.75	73.0616
3297.68	15.3272	3297.68	39.5155	3297.68	73.0325
3299.61	15.1919	3299.61	39.3657	3299.61	72.8904
3301.53	15.0729	3301.53	39.2128	3301.53	72.6167
3303.46	14.9515	3303.46	39.0693	3303.46	72.3385
3305.39	14.7946	3305.39	38.9491	3305.39	72.1871
3307.32	14.5953	3307.32	38.8626	3307.32	72.1959
3309.25	14.3812	3309.25	38.7929	3309.25	72.2625
3311.18	14.1781	3311.18	38.7161	3311.18	72.294
3313.11	13.9894	3313.11	38.618	3313.11	72.2468
3315.03	13.7959	3315.03	38.4914	3315.03	72.1474
3316.96	13.6048	3316.96	38.3472	3316.96	72.0109
3318.89	13.4145	3318.89	38.1859	3318.89	71.8413
3320.82	13.2162	3320.82	38.0004	3320.82	71.6343
3322.75	13.0062	3322.75	37.7935	3322.75	71.427
3324.68	12.783	3324.68	37.5821	3324.68	71.2851
3326.61	12.5479	3326.61	37.3889	3326.61	71.2149
3328.53	12.317	3328.53	37.2126	3328.53	71.1412
3330.46	12.0945	3330.46	37.0245	3330.46	71.0163
3332.39	11.8812	3332.39	36.7989	3332.39	70.822
3334.32	11.6715	3334.32	36.5056	3334.32	70.5666
3336.25	11.4424	3336.25	36.1651	3336.25	70.3188
3338.18	11.1793	3338.18	35.8069	3338.18	70.1636
3340.1	10.926	3340.1	35.4526	3340.1	70.067
3342.03	10.6824	3342.03	35.0727	3342.03	69.9645
3343.96	10.4235	3343.96	34.6519	3343.96	69.8611
3345.89	10.1661	3345.89	34.1635	3345.89	69.7024
3347.82	9.90657	3347.82	33.5608	3347.82	69.4888
3349.75	9.63002	3349.75	32.8825	3349.75	69.3325
3351.68	9.34132	3351.68	32.1906	3351.68	69.2683
3353.6	9.05909	3353.6	31.4525	3353.6	69.1793
3355.53	8.78001	3355.53	30.6596	3355.53	69.008
3357.46	8.49036	3357.46	29.8492	3357.46	68.8064
3359.39	8.19028	3359.39	29.0749	3359.39	68.6352
3361.32	7.88055	3361.32	28.4197	3361.32	68.4745
3363.25	7.55853	3363.25	27.9322	3363.25	68.2534
3365.18	7.22915	3365.18	27.6231	3365.18	67.9859
3367.1	6.87547	3367.1	27.5506	3367.1	67.8025
3369.03	6.49426	3369.03	27.7447	3369.03	67.7553
3370.96	6.09466	3370.96	28.1093	3370.96	67.7535
3372.89	5.68438	3372.89	28.5146	3372.89	67.6949
3374.82	5.26918	3374.82	28.8599	3374.82	67.5788
3376.74	4.85899	3376.74	29.1439	3376.74	67.4516
3378.67	4.43495	3378.67	29.3873	3378.67	67.3512
3380.6	3.99657	3380.6	29.5911	3380.6	67.2933
3382.53	3.56876	3382.53	29.7633	3382.53	67.2302
3384.46	3.15527	3384.46	29.9068	3384.46	67.0978
3386.39	2.73473	3386.39	30.0273	3386.39	66.8915
3388.32	2.31003	3388.32	30.1673	3388.32	66.6472
3390.24	1.8621	3390.24	30.3419	3390.24	66.4558
3392.17	1.3849	3392.17	30.6089	3392.17	66.3932
3394.1	0.89235	3394.1	30.9367	3394.1	66.3544
3396.03	0.39398	3396.03	31.2719	3396.03	66.1915
3397.96	-0.12981	3397.96	31.606	3397.96	65.9668
3399.89	-0.70016	3399.89	31.924	3399.89	65.9115
3401.82	-1.2875	3401.82	32.2746	3401.82	66.027
3403.74	-1.87153	3403.74	32.6419	3403.74	66.1
3405.67	-2.43737	3405.67	32.9665	3405.67	66.0396
3407.6	-2.9938	3407.6	33.2505	3407.6	65.9303
3409.53	-3.53392	3409.53	33.5228	3409.53	65.8487
3411.46	-4.03006	3411.46	33.7848	3411.46	65.85
3413.39	-4.47476	3413.39	34.0366	3413.39	65.9305
3415.32	-4.86773	3415.32	34.316	3415.32	65.9902
3417.24	-5.2172	3417.24	34.5755	3417.24	65.9667
3419.17	-5.52527	3419.17	34.7805	3419.17	65.9264
3421.1	-5.77159	3421.1	34.962	3421.1	65.9096
3423.03	-5.96634	3423.03	35.1156	3423.03	65.8571
3424.96	-6.1012	3424.96	35.2533	3424.96	65.7096
3426.89	-6.18359	3426.89	35.3745	3426.89	65.5425
3428.81	-6.221	3428.81	35.4855	3428.81	65.4387
3430.74	-6.21026	3430.74	35.6082	3430.74	65.3823
3432.67	-6.14591	3432.67	35.7223	3432.67	65.3007
3434.6	-6.042	3434.6	35.8055	3434.6	65.3207
3436.53	-5.88926	3436.53	35.9157	3436.53	65.5463
3438.46	-5.69063	3438.46	36.0662	3438.46	65.8303
3440.39	-5.45033	3440.39	36.2074	3440.39	65.998
3442.31	-5.15484	3442.31	36.339	3442.31	66.0185
3444.24	-4.82079	3444.24	36.4092	3444.24	65.9874
3446.17	-4.45794	3446.17	36.4368	3446.17	65.9841
3448.1	-4.057	3448.1	36.469	3448.1	66.0479
3450.03	-3.63635	3450.03	36.4885	3450.03	66.1319
3451.96	-3.19123	3451.96	36.5462	3451.96	66.1758
3453.88	-2.75051	3453.88	36.5871	3453.88	66.1992
3455.81	-2.31123	3455.81	36.6296	3455.81	66.1806
3457.74	-1.87813	3457.74	36.6536	3457.74	66.1341
3459.67	-1.45815	3459.67	36.6614	3459.67	66.1501
3461.6	-1.02111	3461.6	36.69	3461.6	66.1602
3463.53	-0.57816	3463.53	36.6915	3463.53	66.0651
3465.45	-0.15617	3465.45	36.6637	3465.45	65.9773
3467.38	0.25026	3467.38	36.6529	3467.38	66.0668
3469.31	0.6543	3469.31	36.6749	3469.31	66.3423
3471.24	1.07175	3471.24	36.7297	3471.24	66.6167
3473.17	1.50702	3473.17	36.7555	3473.17	66.7447
3475.1	1.95914	3475.1	36.7426	3475.1	66.7537
3477.03	2.43688	3477.03	36.7211	3477.03	66.7609
3478.95	2.91816	3478.95	36.6856	3478.95	66.8627
3480.88	3.41452	3480.88	36.6536	3480.88	67.0232
3482.81	3.9682	3482.81	36.6264	3482.81	67.1438
3484.74	4.56421	3484.74	36.5628	3484.74	67.226
3486.67	5.18456	3486.67	36.4742	3486.67	67.3335
3488.6	5.85257	3488.6	36.3635	3488.6	67.4653
3490.53	6.5617	3490.53	36.2508	3490.53	67.5689
3492.45	7.2919	3492.45	36.1302	3492.45	67.6322
3494.38	8.02501	3494.38	35.9879	3494.38	67.6975
3496.31	8.76374	3496.31	35.8888	3496.31	67.8048
3498.24	9.51607	3498.24	35.8602	3498.24	67.9511
3500.17	10.251	3500.17	35.8339	3500.17	68.1015
3502.1	10.9117	3502.1	35.7156	3502.1	68.2803
3504.02	11.5366	3504.02	35.579	3504.02	68.531
3505.95	12.1586	3505.95	35.4782	3505.95	68.7823
3507.88	12.7611	3507.88	35.3789	3507.88	68.9497
3509.81	13.3292	3509.81	35.2249	3509.81	69.0313
3511.74	13.8326	3511.74	34.9952	3511.74	69.1356
3513.67	14.3231	3513.67	34.8124	3513.67	69.3187
3515.59	14.791	3515.59	34.6688	3515.59	69.5394
3517.52	15.2633	3517.52	34.5588	3517.52	69.7083
3519.45	15.7429	3519.45	34.4347	3519.45	69.8104
3521.38	16.2077	3521.38	34.283	3521.38	69.9017
3523.31	16.6596	3523.31	34.1829	3523.31	70.0726
3525.24	17.0547	3525.24	34.0907	3525.24	70.3387
3527.17	17.4823	3527.17	34.0825	3527.17	70.5726
3529.09	17.9508	3529.09	34.095	3529.09	70.7293
3531.02	18.4227	3531.02	34.1018	3531.02	70.8623
3532.95	18.9105	3532.95	34.1791	3532.95	70.9656
3534.88	19.3632	3534.88	34.3154	3534.88	71.0858
3536.81	19.784	3536.81	34.5352	3536.81	71.2501
3538.74	20.1807	3538.74	34.8446	3538.74	71.3917
3540.66	20.6113	3540.66	35.3141	3540.66	71.4666
3542.59	21.0129	3542.59	35.8614	3542.59	71.5697
3544.52	21.2983	3544.52	36.4036	3544.52	71.7714
3546.45	21.5244	3546.45	37.0174	3546.45	72.0608
3548.38	21.81	3548.38	37.7201	3548.38	72.3815
3550.31	22.1052	3550.31	38.355	3550.31	72.6701
3552.24	22.3846	3552.24	38.9989	3552.24	72.9007
3554.16	22.6152	3554.16	39.5785	3554.16	73.1125
3556.09	22.8629	3556.09	40.1262	3556.09	73.3178
3558.02	23.1095	3558.02	40.6561	3558.02	73.4953
3559.95	23.3336	3559.95	41.1764	3559.95	73.6875
3561.88	23.6071	3561.88	41.7945	3561.88	73.9271
3563.81	23.8992	3563.81	42.3681	3563.81	74.1706
3565.74	24.0788	3565.74	42.6866	3565.74	74.3177
3567.66	24.1862	3567.66	42.8607	3567.66	74.4523
3569.59	24.4007	3569.59	43.1684	3569.59	74.7306
3571.52	24.7042	3571.52	43.6222	3571.52	75.0276
3573.45	24.9994	3573.45	44.0688	3573.45	75.272
3575.38	25.2714	3575.38	44.4528	3575.38	75.4677
3577.31	25.5476	3577.31	44.7921	3577.31	75.6342
3579.23	25.8371	3579.23	45.1143	3579.23	75.784
3581.16	26.1607	3581.16	45.48	3581.16	75.9388
3583.09	26.5274	3583.09	45.9068	3583.09	76.1447
3585.02	26.8298	3585.02	46.2089	3585.02	76.4261
3586.95	27.0931	3586.95	46.4489	3586.95	76.6973
3588.88	27.3456	3588.88	46.6614	3588.88	76.9661
3590.8	27.6287	3590.8	46.9187	3590.8	77.2582
3592.73	27.9445	3592.73	47.2404	3592.73	77.5111
3594.66	28.2592	3594.66	47.5423	3594.66	77.707
3596.59	28.5524	3596.59	47.7902	3596.59	77.8893
3598.52	28.7937	3598.52	47.9858	3598.52	78.1066
3600.45	29.026	3600.45	48.1973	3600.45	78.3611
3602.38	29.3094	3602.38	48.4689	3602.38	78.6413
3604.3	29.6099	3604.3	48.751	3604.3	78.9382
3606.23	29.8169	3606.23	48.9747	3606.23	79.2165
3608.16	30.0118	3608.16	49.2081	3608.16	79.4442
3610.09	30.2124	3610.09	49.4253	3610.09	79.6985
3612.02	30.4184	3612.02	49.6477	3612.02	79.94
3613.95	30.6892	3613.95	49.8847	3613.95	80.1204
3615.88	30.8841	3615.88	50.0848	3615.88	80.3509
3617.8	31.1004	3617.8	50.2921	3617.8	80.5832
3619.73	31.3071	3619.73	50.4981	3619.73	80.7859
3621.66	31.3805	3621.66	50.6987	3621.66	81.0649
3623.59	31.5349	3623.59	50.8985	3623.59	81.3296
3625.52	31.6604	3625.52	51.0949	3625.52	81.5929
3627.45	31.7293	3627.45	51.2876	3627.45	81.8789
3629.38	31.903	3629.38	51.4776	3629.38	82.1021
3631.3	31.9622	3631.3	51.6647	3631.3	82.34
3633.23	32.0609	3633.23	51.8492	3633.23	82.5297
3635.16	32.1709	3635.16	52.0311	3635.16	82.7273
3637.09	32.2498	3637.09	52.2094	3637.09	82.9569
3639.02	32.3385	3639.02	52.3837	3639.02	83.1688
3640.95	32.4079	3640.95	52.5538	3640.95	83.3635
3642.87	32.4978	3642.87	52.7198	3642.87	83.5182
3644.8	32.5686	3644.8	52.8803	3644.8	83.6691
3646.73	32.6274	3646.73	53.0347	3646.73	83.7907
3648.66	32.6465	3648.66	53.1823	3648.66	83.8811
3650.59	32.691	3650.59	53.3248	3650.59	84.1136
3652.52	32.7393	3652.52	53.4627	3652.52	84.35
3654.45	32.7754	3654.45	53.5955	3654.45	84.4893
3656.37	32.8102	3656.37	53.724	3656.37	84.5602
3658.3	32.8407	3658.3	53.8479	3658.3	84.7311
3660.23	32.8681	3660.23	53.9676	3660.23	84.9672
3662.16	32.8928	3662.16	54.0832	3662.16	85.1871
3664.09	32.9148	3664.09	54.1944	3664.09	85.3761
3666.01	32.9343	3666.01	54.3004	3666.01	85.5295
3667.94	32.9511	3667.94	54.4001	3667.94	85.7035
3669.87	32.9652	3669.87	54.4947	3669.87	85.7714
3671.8	32.9755	3671.8	54.5805	3671.8	85.8606
3673.73	32.9819	3673.73	54.6579	3673.73	86.0538
3675.66	32.9854	3675.66	54.7293	3675.66	86.1524
3677.59	32.9864	3677.59	54.7941	3677.59	86.2942
3679.51	32.9865	3679.51	54.8547	3679.51	86.3369
3681.44	32.9862	3681.44	54.9118	3681.44	86.3611
3683.37	32.9851	3683.37	54.9651	3683.37	86.3691
3685.3	32.9824	3685.3	55.0132	3685.3	86.3071
3687.23	32.9781	3687.23	55.0564	3687.23	86.3502
3689.16	32.9727	3689.16	55.0953	3689.16	86.4978
3691.09	32.9666	3691.09	55.1309	3691.09	86.7045
3693.01	32.9595	3693.01	55.1634	3693.01	86.8266
3694.94	32.9506	3694.94	55.1922	3694.94	86.9021
3696.87	32.9403	3696.87	55.2174	3696.87	86.9676
3698.8	32.9285	3698.8	55.2388	3698.8	87.0793
3700.73	32.9157	3700.73	55.2569	3700.73	87.1509
3702.66	32.9021	3702.66	55.2726	3702.66	87.1794
3704.59	32.8884	3704.59	55.2868	3704.59	87.2291
3706.51	32.8744	3706.51	55.2996	3706.51	87.2443
3708.44	32.8595	3708.44	55.31	3708.44	87.2699
3710.37	32.8436	3710.37	55.3179	3710.37	87.2857
3712.3	32.8275	3712.3	55.3241	3712.3	87.299
3714.23	32.8125	3714.23	55.3306	3714.23	87.3389
3716.16	32.7991	3716.16	55.3377	3716.16	87.3558
3718.08	32.7864	3718.08	55.3445	3718.08	87.3837
3720.01	32.7738	3720.01	55.3508	3720.01	87.4195
3721.94	32.7604	3721.94	55.3554	3721.94	87.4138
3723.87	32.7464	3723.87	55.3581	3723.87	87.3947
3725.8	32.7327	3725.8	55.36	3725.8	87.3882
3727.73	32.72	3727.73	55.3621	3727.73	87.3488
3729.66	32.7087	3729.66	55.3647	3729.66	87.3419
3731.58	32.6987	3731.58	55.3676	3731.58	87.3215
3733.51	32.6892	3733.51	55.3698	3733.51	87.169
3735.44	32.6806	3735.44	55.3712	3735.44	86.9663
3737.37	32.6737	3737.37	55.373	3737.37	87.0267
3739.3	32.6698	3739.3	55.3767	3739.3	87.2087
3741.23	32.6683	3741.23	55.3809	3741.23	87.3346
3743.15	32.6685	3743.15	55.385	3743.15	87.6209
3745.08	32.6705	3745.08	55.3885	3745.08	87.7439
3747.01	32.6719	3747.01	55.3883	3747.01	87.7292
3748.94	32.6738	3748.94	55.3859	3748.94	87.7585
3750.87	32.6772	3750.87	55.3832	3750.87	87.7251
3752.8	32.6827	3752.8	55.3813	3752.8	87.6789
3754.72	32.6899	3754.72	55.3807	3754.72	87.6238
3756.65	32.6975	3756.65	55.3809	3756.65	87.5916
3758.58	32.7049	3758.58	55.3811	3758.58	87.5312
3760.51	32.7124	3760.51	55.3821	3760.51	87.4804
3762.44	32.7204	3762.44	55.3835	3762.44	87.4959
3764.37	32.7285	3764.37	55.3848	3764.37	87.4933
3766.3	32.7368	3766.3	55.3862	3766.3	87.4372
3768.22	32.7446	3768.22	55.3867	3768.22	87.4772
3770.15	32.7523	3770.15	55.3874	3770.15	87.4735
3772.08	32.7598	3772.08	55.388	3772.08	87.4508
3774.01	32.7673	3774.01	55.3893	3774.01	87.4135
3775.94	32.7754	3775.94	55.3922	3775.94	87.3583
3777.87	32.783	3777.87	55.3957	3777.87	87.3426
3779.8	32.7899	3779.8	55.3995	3779.8	87.3556
3781.72	32.7953	3781.72	55.4025	3781.72	87.4183
3783.65	32.7993	3783.65	55.4051	3783.65	87.4334
3785.58	32.8024	3785.58	55.4081	3785.58	87.4087
3787.51	32.8046	3787.51	55.4117	3787.51	87.4155
3789.44	32.8067	3789.44	55.4172	3789.44	87.4382
3791.37	32.809	3791.37	55.4249	3791.37	87.4541
3793.29	32.8108	3793.29	55.4336	3793.29	87.4649
3795.22	32.8119	3795.22	55.4428	3795.22	87.4747
3797.15	32.8124	3797.15	55.4519	3797.15	87.481
3799.08	32.8118	3799.08	55.4593	3799.08	87.4916
3801.01	32.8111	3801.01	55.4657	3801.01	87.5013
3802.94	32.8099	3802.94	55.4704	3802.94	87.5105
3804.86	32.808	3804.86	55.4733	3804.86	87.521
3806.79	32.8069	3806.79	55.4773	3806.79	87.5312
3808.72	32.8061	3808.72	55.4823	3808.72	87.5417
3810.65	32.8057	3810.65	55.4884	3810.65	87.553
3812.58	32.8054	3812.58	55.4952	3812.58	87.5654
3814.51	32.8054	3814.51	55.5025	3814.51	87.5813
3816.44	32.8055	3816.44	55.5092	3816.44	87.5973
3818.36	32.8043	3818.36	55.5135	3818.36	87.6179
3820.29	32.8031	3820.29	55.5171	3820.29	87.6347
3822.22	32.8021	3822.22	55.5203	3822.22	87.6427
3824.15	32.8009	3824.15	55.5232	3824.15	87.6614
3826.08	32.8005	3826.08	55.5267	3826.08	87.6636
3828.01	32.8004	3828.01	55.5303	3828.01	87.6668
3829.93	32.801	3829.93	55.5342	3829.93	87.686
3831.86	32.8019	3831.86	55.538	3831.86	87.6894
3833.79	32.8027	3833.79	55.5408	3833.79	87.6829
3835.72	32.8032	3835.72	55.5424	3835.72	87.7058
3837.65	32.8031	3837.65	55.5427	3837.65	87.7478
3839.58	32.8031	3839.58	55.5424	3839.58	87.7522
3841.51	32.8034	3841.51	55.5423	3841.51	87.7347
3843.43	32.804	3843.43	55.543	3843.43	87.7248
3845.36	32.8052	3845.36	55.5453	3845.36	87.736
3847.29	32.8069	3847.29	55.5491	3847.29	87.7629
3849.22	32.8082	3849.22	55.5524	3849.22	87.7925
3851.15	32.809	3851.15	55.5546	3851.15	87.888
3853.08	32.8101	3853.08	55.5563	3853.08	87.9571
3855.01	32.8108	3855.01	55.5564	3855.01	87.9585
3856.93	32.8107	3856.93	55.5554	3856.93	87.8801
3858.86	32.8106	3858.86	55.5549	3858.86	87.8289
3860.79	32.8111	3860.79	55.556	3860.79	87.8352
3862.72	32.8119	3862.72	55.5575	3862.72	87.8344
3864.65	32.813	3864.65	55.5592	3864.65	87.8131
3866.58	32.8141	3866.58	55.5596	3866.58	87.8232
3868.5	32.8147	3868.5	55.559	3868.5	87.849
3870.43	32.8153	3870.43	55.5576	3870.43	87.8334
3872.36	32.8152	3872.36	55.5549	3872.36	87.8161
3874.29	32.8154	3874.29	55.5525	3874.29	87.7859
3876.22	32.8154	3876.22	55.5498	3876.22	87.7672
3878.15	32.8152	3878.15	55.5471	3878.15	87.7728
3880.07	32.8155	3880.07	55.5454	3880.07	87.7407
3882	32.8152	3882	55.5433	3882	87.6923
3883.93	32.8144	3883.93	55.5409	3883.93	87.6826
3885.86	32.8144	3885.86	55.5396	3885.86	87.6831
3887.79	32.8143	3887.79	55.5376	3887.79	87.6976
3889.72	32.8145	3889.72	55.5354	3889.72	87.706
3891.65	32.8153	3891.65	55.5332	3891.65	87.6857
3893.57	32.8161	3893.57	55.5303	3893.57	87.6698
3895.5	32.817	3895.5	55.527	3895.5	87.6641
3897.43	32.8183	3897.43	55.5241	3897.43	87.6659
3899.36	32.8201	3899.36	55.5212	3899.36	87.6574
3901.29	32.8212	3901.29	55.5169	3901.29	87.6578
3903.22	32.8223	3903.22	55.512	3903.22	87.659
3905.14	32.8236	3905.14	55.5074	3905.14	87.6201
3907.07	32.8243	3907.07	55.5025	3907.07	87.5792
3909	32.8248	3909	55.4986	3909	87.5569
3910.93	32.8258	3910.93	55.4963	3910.93	87.5443
3912.86	32.8268	3912.86	55.4944	3912.86	87.5393
3914.79	32.8282	3914.79	55.4931	3914.79	87.5407
3916.72	32.8294	3916.72	55.4918	3916.72	87.5297
3918.64	32.8311	3918.64	55.4909	3918.64	87.5228
3920.57	32.8337	3920.57	55.4907	3920.57	87.5339
3922.5	32.8367	3922.5	55.4905	3922.5	87.562
3924.43	32.8404	3924.43	55.4908	3924.43	87.5622
3926.36	32.8448	3926.36	55.4914	3926.36	87.5377
3928.29	32.8488	3928.29	55.4909	3928.29	87.5256
3930.22	32.8527	3930.22	55.4902	3930.22	87.4948
3932.14	32.8564	3932.14	55.4895	3932.14	87.4653
3934.07	32.8602	3934.07	55.4891	3934.07	87.4921
3936	32.8645	3936	55.49	3936	87.5519
3937.93	32.8694	3937.93	55.492	3937.93	87.5735
3939.86	32.8744	3939.86	55.4942	3939.86	87.5744
3941.79	32.8798	3941.79	55.4968	3941.79	87.5651
3943.72	32.886	3943.72	55.5	3943.72	87.5552
3945.64	32.8924	3945.64	55.5032	3945.64	87.6013
3947.57	32.8992	3947.57	55.5064	3947.57	87.6264
3949.5	32.907	3949.5	55.5102	3949.5	87.5955
3951.43	32.9154	3951.43	55.514	3951.43	87.571
3953.36	32.9242	3953.36	55.5174	3953.36	87.5868
3955.28	32.9333	3955.28	55.5209	3955.28	87.6239
3957.21	32.9427	3957.21	55.525	3957.21	87.6544
3959.14	32.9522	3959.14	55.5295	3959.14	87.6809
3961.07	32.9617	3961.07	55.5344	3961.07	87.7234
3963	32.9711	3963	55.5397	3963	87.7796
3964.93	32.9804	3964.93	55.5455	3964.93	87.8566
3966.86	32.9899	3966.86	55.5518	3966.86	87.9265
3968.78	32.9998	3968.78	55.5587	3968.78	87.9913
3970.71	33.0095	3970.71	55.5662	3970.71	88.0451
3972.64	33.019	3972.64	55.5744	3972.64	88.0934
3974.57	33.0276	3974.57	55.5832	3974.57	88.1534
3976.5	33.0354	3976.5	55.5922	3976.5	88.2153
3978.43	33.0444	3978.43	55.6014	3978.43	88.2514
3980.36	33.0559	3980.36	55.6105	3980.36	88.2643
3982.28	33.0672	3982.28	55.6199	3982.28	88.2769
3984.21	33.0727	3984.21	55.628	3984.21	88.3364
3986.14	33.0807	3986.14	55.6394	3986.14	88.4656
3988.07	33.0878	3988.07	55.6532	3988.07	88.5983
3990	33.0986	3990	55.6713	3990	88.6632
3991.93	33.1018	3991.93	55.68	3991.93	88.6923
3993.86	33.1058	3993.86	55.6877	3993.86	88.7141
3995.78	33.1123	3995.78	55.7005	3995.78	88.7343
3997.71	33.1175	3997.71	55.7141	3997.71	88.7896
3999.64	33.1253	3999.64	55.732	3999.64	88.8506
4001.57	-30	4001.57	-10	4001.57	20

## Sheet: Figure 3g
	simulatin		2-Cuphen
5	4.4	5	123
5.02	4.4	5.01	123
5.04	4.4	5.02	123
5.06	4.4	5.03	124
5.08	4.4	5.04	122
5.1	4.4	5.05	121
5.12	4.4	5.06	120
5.14	4.4	5.07	117
5.16	4.4	5.08	123
5.18	4.4	5.09	126
5.2	4.4	5.1	128
5.22	4.4	5.11	125
5.24	4.4	5.12	129
5.26	4.4	5.13	127
5.28	4.4	5.14	127
5.3	4.4	5.15	126
5.32	4.4	5.16	124
5.34	4.4	5.17	123
5.36	4.4	5.18	122
5.38	4.4	5.19	121
5.4	4.4	5.2	122
5.42	4.4	5.21	122
5.44	4.4	5.22	121
5.46	4.4	5.23	120
5.48	4.4	5.24	120
5.5	4.4	5.25	120
5.52	4.4	5.26	119
5.54	4.4	5.27	120
5.56	4.4	5.28	120
5.58	4.4	5.29	120
5.6	4.4	5.3	119
5.62	4.4	5.31	120
5.64	4.4	5.32	121
5.66	4.4	5.33	121
5.68	4.4	5.34	120
5.7	4.4	5.35	119
5.72	4.4	5.36	120
5.74	4.4	5.37	120
5.76	4.4	5.38	120
5.78	4.4	5.39	119
5.8	4.4	5.4	119
5.82	4.4	5.41	117
5.84	4.4	5.42	117
5.86	4.4	5.43	116
5.88	4.4	5.44	116
5.9	4.4	5.45	115
5.92	4.4	5.46	115
5.94	4.4	5.47	115
5.96	4.4	5.48	115
5.98	4.4	5.49	115
6	4.4	5.5	116
6.02	4.4	5.51	116
6.04	4.4	5.52	117
6.06	4.4	5.53	116
6.08	4.4	5.54	116
6.1	4.4	5.55	117
6.12	4.4	5.56	117
6.14	4.4	5.57	117
6.16	4.4	5.58	118
6.18	4.4	5.59	117
6.2	4.4	5.6	119
6.22	4.4	5.61	120
6.24	4.4	5.62	120
6.26	4.4	5.63	121
6.28	4.4	5.64	120
6.3	4.4	5.65	120
6.32	4.4	5.66	119
6.34	4.4	5.67	119
6.36	4.4	5.68	120
6.38	4.4	5.69	120
6.4	4.4	5.7	120
6.42	4.4	5.71	121
6.44	4.4	5.72	120
6.46	4.4	5.73	120
6.48	4.4	5.74	119
6.5	4.4	5.75	119
6.52	4.4	5.76	119
6.54	4.4	5.77	119
6.56	4.4	5.78	119
6.58	4.4	5.79	119
6.6	4.4	5.8	119
6.62	4.4	5.81	120
6.64	4.4	5.82	119
6.66	4.4	5.83	119
6.68	4.4	5.84	119
6.7	4.4	5.85	118
6.72	4.4	5.86	118
6.74	4.4	5.87	117
6.76	4.4	5.88	117
6.78	4.4	5.89	117
6.8	4.4	5.9	115
6.82	4.4	5.91	116
6.84	4.4	5.92	117
6.86	4.4	5.93	117
6.88	4.4	5.94	117
6.9	4.4	5.95	117
6.92	4.4	5.96	117
6.94	4.4	5.97	116
6.96	4.4	5.98	117
6.98	4.4	5.99	117
7	4.4	6	117
7.02	4.4	6.01	117
7.04	4.4	6.02	117
7.06	4.4	6.03	118
7.08	4.4	6.04	118
7.1	4.4	6.05	119
7.12	4.4	6.06	118
7.14	4.4	6.07	120
7.16	4.4	6.08	120
7.18	4.4	6.09	120
7.2	4.4	6.1	121
7.22	4.4	6.11	121
7.24	4.4	6.12	122
7.26	4.4	6.13	123
7.28	4.4	6.14	124
7.3	4.4	6.15	125
7.32	4.4	6.16	125
7.34	4.4	6.17	125
7.36	4.4	6.18	123
7.38	4.4	6.19	123
7.4	4.4	6.2	123
7.42	4.4	6.21	122
7.44	4.4	6.22	122
7.46	4.4	6.23	124
7.48	4.4	6.24	124
7.5	4.4	6.25	123
7.52	4.4	6.26	123
7.54	4.4	6.27	122
7.56	4.4	6.28	120
7.58	4.4	6.29	120
7.6	4.4	6.3	120
7.62	4.4	6.31	119
7.64	4.4	6.32	118
7.66	4.4	6.33	118
7.68	4.4	6.34	118
7.7	4.4	6.35	119
7.72	4.4	6.36	118
7.74	4.4	6.37	117
7.76	4.4	6.38	116
7.78	4.4	6.39	116
7.8	4.4	6.4	117
7.82	4.4	6.41	116
7.84	4.4	6.42	116
7.86	4.4	6.43	116
7.88	4.4	6.44	116
7.9	4.4	6.45	117
7.92	4.4	6.46	118
7.94	4.4	6.47	118
7.96	4.4	6.48	117
7.98	4.4	6.49	118
8	4.4	6.5	119
8.02	4.4	6.51	120
8.04	4.4	6.52	121
8.06	4.4	6.53	121
8.08	4.4	6.54	121
8.1	4.4	6.55	122
8.12	4.4	6.56	122
8.14	4.4	6.57	123
8.16	4.4	6.58	123
8.18	4.4	6.59	122
8.2	4.4	6.6	123
8.22	4.4	6.61	123
8.24	4.4	6.62	123
8.26	4.4	6.63	123
8.28	4.4	6.64	122
8.3	4.4	6.65	122
8.32	4.4	6.66	122
8.34	4.4	6.67	121
8.36	4.4	6.68	120
8.38	4.4	6.69	121
8.4	4.4	6.7	122
8.42	4.4	6.71	122
8.44	4.4	6.72	122
8.46	4.4	6.73	119
8.48	4.4	6.74	119
8.5	4.4	6.75	119
8.52	4.4	6.76	120
8.54	4.4	6.77	120
8.56	4.4	6.78	119
8.58	4.4	6.79	118
8.6	4.4	6.8	118
8.62	4.4	6.81	118
8.64	4.4	6.82	126
8.66	4.4	6.83	116
8.68	4.4	6.84	114
8.7	4.4	6.85	114
8.72	4.4	6.86	113
8.74	4.4	6.87	113
8.76	4.4	6.88	113
8.78	4.4	6.89	112
8.8	4.4	6.9	112
8.82	4.4	6.91	112
8.84	4.4	6.92	113
8.86	4.4	6.93	114
8.88	4.4	6.94	115
8.9	4.4	6.95	116
8.92	4.4	6.96	117
8.94	4.4	6.97	119
8.96	4.4	6.98	119
8.98	4.4	6.99	120
9	4.4	7	122
9.02	4.4	7.01	129
9.04	4.4	7.02	130
9.06	4.4	7.03	127
9.08	4.4	7.04	126
9.1	4.4	7.05	138
9.12	4.4	7.06	135
9.14	4.4	7.07	132
9.16	4.4	7.08	128
9.18	4.4	7.09	127
9.2	4.4	7.1	126
9.22	4.4	7.11	126
9.24	4.4	7.12	124
9.26	4.4	7.13	123
9.28	4.4	7.14	122
9.3	4.4	7.15	122
9.32	4.4	7.16	122
9.34	4.4	7.17	122
9.36	4.4	7.18	121
9.38	4.4	7.19	122
9.4	4.4	7.2	122
9.42	4.4	7.21	123
9.44	4.4	7.22	123
9.46	4.4	7.23	123
9.48	4.4	7.24	124
9.5	4.4	7.25	124
9.52	4.4	7.26	123
9.54	4.4	7.27	138
9.56	4.4	7.28	124
9.58	4.57386	7.29	125
9.6	4.81609	7.3	125
9.62	5.08926	7.31	127
9.64	6.23562	7.32	128
9.66	6.56715	7.33	128
9.68	6.95191	7.34	128
9.7	7.40393	7.35	129
9.72	7.94241	7.36	129
9.74	8.59467	7.37	129
9.76	9.40266	7.38	129
9.78	10.4379	7.39	128
9.8	11.8289	7.4	136
9.82	13.7834	7.41	124
9.84	16.5525	7.42	123
9.86	20.2944	7.43	122
9.88	24.854	7.44	122
9.9	29.274	7.45	123
9.92	31.1705	7.46	122
9.94	28.9182	7.47	122
9.96	24.4468	7.48	121
9.98	20.0221	7.49	121
10	16.4852	7.5	121
10.02	13.9443	7.51	120
10.04	12.2185	7.52	120
10.06	11.0527	7.53	120
10.08	10.2454	7.54	119
10.1	9.67525	7.55	119
10.12	9.27479	7.56	120
10.14	9.00398	7.57	121
10.16	8.8367	7.58	123
10.18	8.75502	7.59	126
10.2	8.74658	7.6	127
10.22	8.80312	7.61	127
10.24	8.91962	7.62	128
10.26	9.09377	7.63	129
10.28	9.32571	7.64	129
10.3	9.61802	7.65	134
10.32	9.97589	7.66	129
10.34	10.4076	7.67	130
10.36	10.9252	7.68	130
10.38	11.5459	7.69	130
10.4	12.294	7.7	129
10.42	13.2043	7.71	128
10.44	14.3297	7.72	128
10.46	15.7584	7.73	127
10.48	17.6494	7.74	127
10.5	20.2759	7.75	128
10.52	24.0107	7.76	126
10.54	29.1702	7.77	125
10.56	35.7243	7.78	129
10.58	42.7419	7.79	131
10.6	47.2781	7.8	131
10.62	45.8194	7.81	127
10.64	39.7649	7.82	123
10.66	33.0313	7.83	122
10.68	27.4988	7.84	123
10.7	23.5713	7.85	125
10.72	21.0589	7.86	124
10.74	19.5743	7.87	129
10.76	18.7796	7.88	126
10.78	18.4671	7.89	122
10.8	18.5284	7.9	123
10.82	18.9104	7.91	129
10.84	19.5918	7.92	137
10.86	20.5743	7.93	143
10.88	21.881	7.94	148
10.9	23.5592	7.95	152
10.92	25.689	7.96	143
10.94	28.4053	7.97	134
10.96	31.9511	7.98	133
10.98	36.7682	7.99	130
11	43.5539	8	126
11.02	53.0985	8.01	121
11.04	65.8156	8.02	119
11.06	81.0017	8.03	117
11.08	95.1035	8.04	110
11.1	100	8.05	108
11.12	91.3831	8.06	118
11.14	76.2708	8.07	120
11.16	61.6019	8.08	125
11.18	49.7838	8.09	129
11.2	41.0721	8.1	136
11.22	34.8753	8.11	137
11.24	30.3921	8.12	132
11.26	26.9942	8.13	128
11.28	24.3031	8.14	130
11.3	22.1076	8.15	123
11.32	20.2816	8.16	128
11.34	18.7413	8.17	129
11.36	17.427	8.18	130
11.38	16.2665	8.19	131
11.4	15.2818	8.2	131
11.42	14.4203	8.21	130
11.44	13.6623	8.22	131
11.46	12.9922	8.23	130
11.48	12.3977	8.24	128
11.5	11.8691	8.25	128
11.52	11.3985	8.26	130
11.54	10.9797	8.27	129
11.56	10.6077	8.28	129
11.58	10.2787	8.29	129
11.6	9.98956	8.3	128
11.62	9.73832	8.31	128
11.64	9.52355	8.32	127
11.66	9.34464	8.33	127
11.68	9.20168	8.34	127
11.7	9.09554	8.35	127
11.72	9.02795	8.36	126
11.74	9.00157	8.37	125
11.76	9.02024	8.38	126
11.78	9.08915	8.39	127
11.8	9.21524	8.4	128
11.82	9.40774	8.41	127
11.84	9.6788	8.42	128
11.86	10.0446	8.43	129
11.88	10.5271	8.44	131
11.9	11.1565	8.45	132
11.92	11.9764	8.46	133
11.94	13.0565	8.47	133
11.96	14.519	8.48	134
11.98	16.5789	8.49	135
12	19.5517	8.5	132
12.02	23.7497	8.51	140
12.04	29.2544	8.52	143
12.06	35.5367	8.53	142
12.08	40.5369	8.54	135
12.1	40.8136	8.55	134
12.12	36.0724	8.56	135
12.14	29.7457	8.57	135
12.16	24.0652	8.58	135
12.18	19.6545	8.59	134
12.2	16.4717	8.6	132
12.22	14.2188	8.61	131
12.24	12.5756	8.62	130
12.26	11.317	8.63	131
12.28	10.313	8.64	131
12.3	9.49064	8.65	131
12.32	8.80467	8.66	131
12.34	8.22424	8.67	131
12.36	7.72707	8.68	130
12.38	7.30326	8.69	130
12.4	6.92755	8.7	131
12.42	6.59639	8.71	132
12.44	6.30224	8.72	133
12.46	6.03916	8.73	133
12.48	5.80237	8.74	135
12.5	5.58803	8.75	135
12.52	5.39301	8.76	134
12.54	5.2147	8.77	133
12.56	4.4	8.78	132
12.58	4.4	8.79	132
12.6	4.4	8.8	132
12.62	4.4	8.81	132
12.64	4.4	8.82	132
12.66	4.4	8.83	132
12.68	4.4	8.84	133
12.7	4.4	8.85	132
12.72	4.4	8.86	131
12.74	4.4	8.87	130
12.76	4.4	8.88	129
12.78	4.4	8.89	130
12.8	4.4	8.9	130
12.82	4.4	8.91	130
12.84	4.4	8.92	128
12.86	4.4	8.93	130
12.88	4.4	8.94	131
12.9	4.4	8.95	131
12.92	4.4	8.96	132
12.94	4.4	8.97	131
12.96	4.4	8.98	131
12.98	4.4	8.99	132
13	4.4	9	132
13.02	4.4	9.01	132
13.04	4.4	9.02	133
13.06	4.4	9.03	135
13.08	4.4	9.04	135
13.1	4.4	9.05	134
13.12	4.4	9.06	135
13.14	4.4	9.07	135
13.16	4.4	9.08	134
13.18	4.4	9.09	136
13.2	4.4	9.1	137
13.22	4.4	9.11	138
13.24	4.4	9.12	137
13.26	4.4	9.13	138
13.28	4.4	9.14	138
13.3	4.4	9.15	138
13.32	4.4	9.16	137
13.34	4.4	9.17	138
13.36	4.4	9.18	138
13.38	4.4	9.19	139
13.4	4.4	9.2	140
13.42	4.4	9.21	140
13.44	4.4	9.22	140
13.46	4.4	9.23	140
13.48	4.4	9.24	140
13.5	4.4	9.25	141
13.52	4.4	9.26	140
13.54	4.4	9.27	139
13.56	4.4	9.28	137
13.58	4.4	9.29	136
13.6	4.4	9.3	136
13.62	4.4	9.31	136
13.64	4.4	9.32	135
13.66	4.4	9.33	135
13.68	4.4	9.34	133
13.7	4.4	9.35	134
13.72	4.86679	9.36	134
13.74	5.73654	9.37	132
13.76	6.91301	9.38	133
13.78	8.3555	9.39	132
13.8	9.77093	9.4	131
13.82	10.4209	9.41	131
13.84	9.8205	9.42	131
13.86	8.61653	9.43	131
13.88	7.55848	9.44	130
13.9	6.93828	9.45	132
13.92	6.81085	9.46	134
13.94	7.16513	9.47	135
13.96	8.0243	9.48	137
13.98	9.45624	9.49	138
14	11.4862	9.5	138
14.02	13.9503	9.51	139
14.04	16.1778	9.52	139
14.06	16.7718	9.53	139
14.08	15.1777	9.54	140
14.1	12.6496	9.55	141
14.12	10.267	9.56	141
14.14	8.38026	9.57	142
14.16	7.00993	9.58	142
14.18	6.04755	9.59	142
14.2	5.35947	9.6	141
14.22	4.84553	9.61	142
14.24	4.44667	9.62	143
14.26	4.4	9.63	144
14.28	4.4	9.64	144
14.3	4.4	9.65	145
14.32	4.4	9.66	144
14.34	4.4	9.67	145
14.36	4.4	9.68	142
14.38	4.4	9.69	140
14.4	4.4	9.7	148
14.42	4.4	9.71	149
14.44	4.4	9.72	143
14.46	4.4	9.73	143
14.48	4.4	9.74	151
14.5	4.4	9.75	159
14.52	4.4	9.76	163
14.54	4.4	9.77	161
14.56	4.4	9.78	158
14.58	4.4	9.79	159
14.6	4.4	9.8	153
14.62	4.4	9.81	162
14.64	4.4	9.82	183
14.66	4.4	9.83	207
14.68	4.4	9.84	228
14.7	4.4	9.85	244
14.72	4.4	9.86	256
14.74	4.4	9.87	260
14.76	4.4	9.88	269
14.78	4.4	9.89	282
14.8	4.53323	9.9	302
14.82	4.77499	9.91	326
14.84	5.04905	9.92	346
14.86	5.36128	9.93	341
14.88	5.71919	9.94	320
14.9	6.13247	9.95	286
14.92	6.6138	9.96	253
14.94	7.18009	9.97	229
14.96	7.85442	9.98	221
14.98	8.66972	9.99	212
15	9.67718	10	209
15.02	10.9652	10.01	202
15.04	12.6915	10.02	189
15.06	15.1015	10.03	171
15.08	18.47	10.04	159
15.1	22.9365	10.05	152
15.12	28.246	10.06	152
15.14	33.1361	10.07	161
15.16	34.7632	10.08	171
15.18	31.6954	10.09	170
15.2	26.4179	10.1	167
15.22	21.3186	10.11	163
15.24	17.2162	10.12	160
15.26	14.1927	10.13	157
15.28	12.0363	10.14	161
15.3	10.4758	10.15	168
15.32	9.29039	10.16	164
15.34	8.34943	10.17	167
15.36	7.57992	10.18	170
15.38	6.93818	10.19	173
15.4	6.39514	10.2	173
15.42	5.93003	10.21	173
15.44	5.52745	10.22	173
15.46	5.17577	10.23	173
15.48	4.86602	10.24	173
15.5	4.5912	10.25	174
15.52	4.4	10.26	177
15.54	4.4	10.27	183
15.56	4.4	10.28	191
15.58	4.4	10.29	197
15.6	4.4	10.3	201
15.62	4.4	10.31	208
15.64	4.4	10.32	211
15.66	4.4	10.33	213
15.68	4.4	10.34	226
15.7	4.4	10.35	240
15.72	4.4	10.36	263
15.74	4.4	10.37	292
15.76	4.4	10.38	323
15.78	4.4	10.39	354
15.8	4.4	10.4	379
15.82	4.4	10.41	417
15.84	4.4	10.42	459
15.86	4.4	10.43	504
15.88	4.4	10.44	543
15.9	4.4	10.45	569
15.92	4.4	10.46	576
15.94	4.4	10.47	566
15.96	4.4	10.48	573
15.98	4.4	10.49	622
16	4.4	10.5	643
16.02	4.4	10.51	671
16.04	4.4	10.52	700
16.06	4.4	10.53	721
16.08	4.4	10.54	701
16.1	4.4	10.55	677
16.12	4.4	10.56	645
16.14	4.4	10.57	623
16.16	4.4	10.58	626
16.18	4.4	10.59	646
16.2	4.4	10.6	652
16.22	4.4	10.61	633
16.24	4.4	10.62	600
16.26	4.4	10.63	551
16.28	4.4	10.64	486
16.3	4.4	10.65	426
16.32	4.4	10.66	373
16.34	4.4	10.67	325
16.36	4.4	10.68	286
16.38	4.4	10.69	259
16.4	4.4	10.7	243
16.42	4.4	10.71	221
16.44	4.4	10.72	212
16.46	4.4	10.73	218
16.48	4.4	10.74	225
16.5	4.4	10.75	230
16.52	4.4	10.76	230
16.54	4.4	10.77	231
16.56	4.4	10.78	234
16.58	4.4	10.79	230
16.6	4.4	10.8	226
16.62	4.4	10.81	223
16.64	4.4	10.82	208
16.66	4.4	10.83	209
16.68	4.4	10.84	211
16.7	4.4	10.85	211
16.72	4.5893	10.86	211
16.74	4.86483	10.87	259
16.76	5.17807	10.88	270
16.78	5.53729	10.89	281
16.8	5.95328	10.9	287
16.82	6.44038	10.91	295
16.84	7.01813	10.92	307
16.86	7.71425	10.93	331
16.88	8.57134	10.94	365
16.9	9.66237	10.95	406
16.92	11.1179	10.96	456
16.94	13.146	10.97	520
16.96	15.9911	10.98	599
16.98	19.7973	10.99	714
17	24.3918	11	846
17.02	28.7927	11.01	996
17.04	30.6036	11.02	1155
17.06	28.264	11.03	1309
17.08	23.7391	11.04	1442
17.1	19.2548	11.05	1567
17.12	15.6293	11.06	1677
17.14	12.9719	11.07	1777
17.16	11.1131	11.08	1900
17.18	9.80744	11.09	2021
17.2	8.8588	11.1	2083
17.22	8.149	11.11	2011
17.24	7.61342	11.12	1787
17.26	7.21502	11.13	1467
17.28	6.93068	11.14	1155
17.3	6.74549	11.15	888
17.32	6.65018	11.16	700
17.34	6.63997	11.17	548
17.36	6.71472	11.18	443
17.38	6.87561	11.19	367
17.4	7.13038	11.2	328
17.42	7.49096	11.21	292
17.44	7.97611	11.22	275
17.46	8.61512	11.23	259
17.48	9.45685	11.24	246
17.5	10.5897	11.25	234
17.52	12.1711	11.26	225
17.54	14.4346	11.27	216
17.56	17.6139	11.28	214
17.58	21.7755	11.29	215
17.6	26.5418	11.3	217
17.62	30.4302	11.31	225
17.64	30.8009	11.32	227
17.66	27.3184	11.33	198
17.68	22.5526	11.34	202
17.7	18.2481	11.35	202
17.72	14.9099	11.36	201
17.74	12.5256	11.37	200
17.76	10.8839	11.38	199
17.78	9.75556	11.39	197
17.8	8.99278	11.4	197
17.82	8.54289	11.41	194
17.84	8.4333	11.42	193
17.86	8.74523	11.43	191
17.88	9.54705	11.44	190
17.9	10.7685	11.45	187
17.92	11.9668	11.46	184
17.94	12.1959	11.47	182
17.96	11.0779	11.48	179
17.98	9.41711	11.49	179
18	7.89044	11.5	179
18.02	6.70109	11.51	178
18.04	5.86106	11.52	177
18.06	5.25122	11.53	177
18.08	4.80147	11.54	176
18.1	4.45138	11.55	176
18.12	4.4	11.56	176
18.14	4.4	11.57	177
18.16	4.4	11.58	176
18.18	4.4	11.59	176
18.2	4.4	11.6	176
18.22	4.4	11.61	177
18.24	4.4	11.62	177
18.26	4.4	11.63	178
18.28	4.4	11.64	177
18.3	4.4	11.65	178
18.32	4.4	11.66	176
18.34	4.4	11.67	176
18.36	4.4	11.68	180
18.38	4.4	11.69	175
18.4	4.4	11.7	175
18.42	4.4	11.71	175
18.44	4.4	11.72	175
18.46	4.4	11.73	174
18.48	4.4	11.74	175
18.5	4.4	11.75	173
18.52	4.4	11.76	173
18.54	4.4	11.77	171
18.56	4.4	11.78	171
18.58	4.4	11.79	170
18.6	4.4	11.8	169
18.62	4.4	11.81	169
18.64	4.4	11.82	169
18.66	4.4	11.83	169
18.68	4.4	11.84	169
18.7	4.4	11.85	169
18.72	4.4	11.86	169
18.74	4.4	11.87	176
18.76	4.4	11.88	177
18.78	4.4	11.89	177
18.8	4.4	11.9	180
18.82	4.4	11.91	184
18.84	4.4	11.92	191
18.86	4.4	11.93	194
18.88	4.4	11.94	202
18.9	4.4	11.95	209
18.92	4.4	11.96	215
18.94	4.4	11.97	223
18.96	4.4	11.98	232
18.98	4.4	11.99	245
19	4.4	12	270
19.02	4.4	12.01	290
19.04	4.4	12.02	313
19.06	4.4	12.03	340
19.08	4.4	12.04	359
19.1	4.4	12.05	389
19.12	4.4	12.06	418
19.14	4.4	12.07	446
19.16	4.4	12.08	475
19.18	4.4	12.09	493
19.2	4.4	12.1	445
19.22	4.4	12.11	413
19.24	4.4	12.12	391
19.26	4.4	12.13	353
19.28	4.4	12.14	304
19.3	4.4	12.15	273
19.32	4.55959	12.16	236
19.34	5.05229	12.17	212
19.36	5.75976	12.18	198
19.38	6.65239	12.19	187
19.4	7.90972	12.2	177
19.42	9.64913	12.21	179
19.44	11.8407	12.22	183
19.46	14.1524	12.23	192
19.48	15.5736	12.24	190
19.5	14.9792	12.25	182
19.52	12.931	12.26	178
19.54	10.7013	12.27	175
19.56	8.87777	12.28	173
19.58	7.58207	12.29	172
19.6	6.74959	12.3	171
19.62	6.25491	12.31	170
19.64	6.05715	12.32	164
19.66	5.96177	12.33	164
19.68	5.99924	12.34	163
19.7	6.15694	12.35	161
19.72	6.43432	12.36	159
19.74	6.84177	12.37	158
19.76	7.40385	12.38	158
19.78	8.16996	12.39	157
19.8	9.23515	12.4	156
19.82	10.7594	12.41	157
19.84	12.9421	12.42	157
19.86	15.9221	12.43	158
19.88	19.5913	12.44	157
19.9	23.2592	12.45	158
19.92	25.0819	12.46	159
19.94	23.5235	12.47	160
19.96	19.9223	12.48	162
19.98	16.2082	12.49	163
20	13.1574	12.5	164
20.02	10.8997	12.51	165
20.04	9.311	12.52	166
20.06	8.19	12.53	168
20.08	7.36823	12.54	169
20.1	6.74129	12.55	169
20.12	6.25105	12.56	170
20.14	5.86355	12.57	171
20.16	5.55672	12.58	171
20.18	5.31512	12.59	172
20.2	5.12754	12.6	173
20.22	4.98573	12.61	175
20.24	4.88361	12.62	175
20.26	4.81667	12.63	174
20.28	4.78061	12.64	173
20.3	4.7754	12.65	173
20.32	4.79858	12.66	173
20.34	4.84958	12.67	175
20.36	4.92858	12.68	170
20.38	5.03653	12.69	173
20.4	5.17527	12.7	177
20.42	5.34763	12.71	179
20.44	5.55773	12.72	182
20.46	5.81134	12.73	187
20.48	6.11654	12.74	187
20.5	6.48484	12.75	182
20.52	6.93358	12.76	183
20.54	7.49046	12.77	191
20.56	8.20094	12.78	196
20.58	9.13499	12.79	202
20.6	10.3862	12.8	210
20.62	12.0497	12.81	217
20.64	14.1416	12.82	224
20.66	16.4687	12.83	230
20.68	18.8579	12.84	242
20.7	21.2615	12.85	257
20.72	22.753	12.86	268
20.74	22.5832	12.87	266
20.76	22.2235	12.88	263
20.78	23.2747	12.89	262
20.8	25.7163	12.9	265
20.82	27.8069	12.91	266
20.84	27.0933	12.92	258
20.86	23.7684	12.93	245
20.88	19.9434	12.94	229
20.9	16.8113	12.95	209
20.92	14.6758	12.96	197
20.94	13.4902	12.97	190
20.96	13.1001	12.98	184
20.98	13.4518	12.99	176
21	14.6156	13	176
21.02	16.7634	13.01	178
21.04	19.9879	13.02	174
21.06	24.0589	13.03	171
21.08	27.9223	13.04	167
21.1	29.2265	13.05	165
21.12	26.7464	13.06	167
21.14	22.4939	13.07	164
21.16	18.446	13.08	166
21.18	15.3046	13.09	171
21.2	13.1852	13.1	171
21.22	12.0046	13.11	163
21.24	11.6551	13.12	164
21.26	12.0287	13.13	164
21.28	12.8321	13.14	163
21.3	13.2674	13.15	164
21.32	12.5034	13.16	165
21.34	10.9192	13.17	165
21.36	9.30947	13.18	166
21.38	7.96447	13.19	165
21.4	6.98932	13.2	166
21.42	6.28556	13.21	167
21.44	5.7648	13.22	166
21.46	5.36002	13.23	167
21.48	5.03124	13.24	166
21.5	4.75635	13.25	166
21.52	4.52232	13.26	167
21.54	4.4	13.27	167
21.56	4.4	13.28	166
21.58	4.4	13.29	167
21.6	4.4	13.3	168
21.62	4.4	13.31	167
21.64	4.4	13.32	168
21.66	4.4	13.33	169
21.68	4.4	13.34	168
21.7	4.4	13.35	167
21.72	4.4	13.36	168
21.74	4.4	13.37	168
21.76	4.4	13.38	171
21.78	4.4	13.39	170
21.8	4.4	13.4	170
21.82	4.4	13.41	176
21.84	4.4	13.42	180
21.86	4.4	13.43	185
21.88	4.4	13.44	186
21.9	4.4	13.45	186
21.92	4.4	13.46	186
21.94	4.4	13.47	184
21.96	4.4	13.48	188
21.98	4.4	13.49	198
22	4.4	13.5	206
22.02	4.4	13.51	216
22.04	4.4	13.52	225
22.06	4.4	13.53	230
22.08	4.68139	13.54	232
22.1	5.02819	13.55	233
22.12	5.45095	13.56	238
22.14	5.98987	13.57	240
22.16	6.68633	13.58	238
22.18	7.60246	13.59	232
22.2	8.92793	13.6	226
22.22	10.8027	13.61	218
22.24	13.3338	13.62	215
22.26	16.424	13.63	215
22.28	19.4556	13.64	209
22.3	20.83	13.65	202
22.32	19.3899	13.66	197
22.34	16.3428	13.67	195
22.36	13.2564	13.68	191
22.38	10.7336	13.69	184
22.4	8.86629	13.7	187
22.42	7.54592	13.71	187
22.44	6.60525	13.72	181
22.46	5.90675	13.73	182
22.48	5.36587	13.74	186
22.5	4.9356	13.75	187
22.52	4.58842	13.76	187
22.54	4.4	13.77	183
22.56	4.4	13.78	182
22.58	4.4	13.79	181
22.6	4.4	13.8	181
22.62	4.4	13.81	179
22.64	4.4	13.82	179
22.66	4.4	13.83	178
22.68	4.4	13.84	176
22.7	4.4	13.85	177
22.72	4.4	13.86	177
22.74	4.4	13.87	174
22.76	4.4	13.88	179
22.78	4.4	13.89	184
22.8	4.4	13.9	177
22.82	4.4	13.91	175
22.84	4.4	13.92	171
22.86	4.4	13.93	166
22.88	4.68771	13.94	165
22.9	5.07993	13.95	168
22.92	5.5725	13.96	174
22.94	6.20536	13.97	185
22.96	7.05033	13.98	188
22.98	8.22875	13.99	193
23	9.90075	14	191
23.02	12.1933	14.01	186
23.04	15.076	14.02	187
23.06	18.1185	14.03	195
23.08	20.0086	14.04	202
23.1	19.2428	14.05	211
23.12	16.5013	14.06	212
23.14	13.4475	14.07	207
23.16	10.8602	14.08	201
23.18	8.9067	14.09	194
23.2	7.51393	14.1	190
23.22	6.5243	14.11	185
23.24	5.79395	14.12	179
23.26	5.22961	14.13	175
23.28	4.77893	14.14	169
23.3	4.41178	14.15	162
23.32	4.4	14.16	162
23.34	4.4	14.17	162
23.36	4.4	14.18	161
23.38	4.4	14.19	157
23.4	4.4	14.2	153
23.42	4.4	14.21	157
23.44	4.4	14.22	162
23.46	4.4	14.23	163
23.48	4.4	14.24	165
23.5	4.4	14.25	166
23.52	4.4	14.26	165
23.54	4.4	14.27	163
23.56	4.4	14.28	162
23.58	4.4	14.29	163
23.6	4.4	14.3	164
23.62	4.4	14.31	164
23.64	4.4	14.32	164
23.66	4.4	14.33	164
23.68	4.4	14.34	164
23.7	4.4	14.35	163
23.72	4.4	14.36	163
23.74	4.4	14.37	163
23.76	4.4	14.38	162
23.78	4.4	14.39	162
23.8	4.4	14.4	161
23.82	4.4	14.41	161
23.84	4.64114	14.42	161
23.86	5.05025	14.43	159
23.88	5.55302	14.44	157
23.9	6.18552	14.45	157
23.92	7.01158	14.46	157
23.94	8.14181	14.47	157
23.96	9.73347	14.48	157
23.98	11.9343	14.49	158
24	14.77	14.5	158
24.02	17.9442	14.51	157
24.04	20.3833	14.52	157
24.06	20.4595	14.53	157
24.08	18.3541	14.54	157
24.1	15.623	14.55	157
24.12	12.9537	14.56	157
24.14	10.6349	14.57	156
24.16	8.83621	14.58	155
24.18	7.51853	14.59	155
24.2	6.56175	14.6	155
24.22	5.85725	14.61	156
24.24	5.33362	14.62	156
24.26	4.95335	14.63	155
24.28	4.78365	14.64	156
24.3	4.6234	14.65	154
24.32	4.4576	14.66	154
24.34	4.4	14.67	154
24.36	4.4	14.68	155
24.38	4.4	14.69	156
24.4	4.4	14.7	157
24.42	4.4	14.71	157
24.44	4.4	14.72	156
24.46	4.4	14.73	154
24.48	4.4	14.74	154
24.5	4.4	14.75	153
24.52	4.4	14.76	154
24.54	4.4	14.77	156
24.56	4.4	14.78	157
24.58	4.4	14.79	158
24.6	4.4	14.8	158
24.62	4.4	14.81	159
24.64	4.4	14.82	158
24.66	4.4	14.83	158
24.68	4.4	14.84	159
24.7	4.4	14.85	158
24.72	4.4	14.86	157
24.74	4.4	14.87	158
24.76	4.4	14.88	157
24.78	4.4	14.89	158
24.8	4.4	14.9	158
24.82	4.4	14.91	158
24.84	4.4	14.92	159
24.86	4.4	14.93	158
24.88	4.4	14.94	159
24.9	4.4	14.95	162
24.92	4.4	14.96	169
24.94	4.4	14.97	171
24.96	4.48586	14.98	170
24.98	4.78884	14.99	175
25	5.15255	15	176
25.02	5.58495	15.01	183
25.04	6.11394	15.02	189
25.06	6.7779	15.03	199
25.08	7.64502	15.04	211
25.1	8.83408	15.05	217
25.12	10.5148	15.06	232
25.14	12.8466	15.07	249
25.16	15.8548	15.08	266
25.18	19.2135	15.09	291
25.2	21.7469	15.1	318
25.22	21.6309	15.11	347
25.24	18.9888	15.12	390
25.26	15.6787	15.13	414
25.28	12.8069	15.14	431
25.3	10.635	15.15	431
25.32	9.13275	15.16	425
25.34	8.13436	15.17	404
25.36	7.47343	15.18	376
25.38	7.03864	15.19	349
25.4	6.76873	15.2	307
25.42	6.63116	15.21	277
25.44	6.60808	15.22	250
25.46	6.69049	15.23	226
25.48	6.89141	15.24	207
25.5	7.1839	15.25	199
25.52	7.59426	15.26	186
25.54	8.11921	15.27	181
25.56	8.84019	15.28	181
25.58	9.80632	15.29	175
25.6	11.116	15.3	175
25.62	12.9662	15.31	176
25.64	15.587	15.32	175
25.66	19.1267	15.33	175
25.68	23.4526	15.34	173
25.7	27.7091	15.35	171
25.72	29.766	15.36	164
25.74	28.2535	15.37	159
25.76	25.2205	15.38	161
25.78	22.9018	15.39	162
25.8	21.4053	15.4	163
25.82	19.4065	15.41	162
25.84	16.6491	15.42	161
25.86	13.9537	15.43	160
25.88	11.7489	15.44	160
25.9	10.0795	15.45	160
25.92	8.85087	15.46	158
25.94	7.93507	15.47	159
25.96	7.2271	15.48	159
25.98	6.65975	15.49	159
26	6.19384	15.5	159
26.02	5.80555	15.51	160
26.04	5.479	15.52	160
26.06	5.20292	15.53	160
26.08	4.98263	15.54	160
26.1	4.7856	15.55	160
26.12	4.61987	15.56	160
26.14	4.48197	15.57	160
26.16	4.4	15.58	160
26.18	4.4	15.59	160
26.2	4.4	15.6	160
26.22	4.4	15.61	159
26.24	4.4	15.62	159
26.26	4.4	15.63	157
26.28	4.4	15.64	156
26.3	4.4	15.65	157
26.32	4.42787	15.66	157
26.34	4.58435	15.67	157
26.36	4.82298	15.68	156
26.38	5.18851	15.69	155
26.4	6.22106	15.7	157
26.42	6.92601	15.71	156
26.44	7.75232	15.72	154
26.46	8.3799	15.73	153
26.48	8.38088	15.74	152
26.5	7.92438	15.75	153
26.52	7.50639	15.76	153
26.54	7.34887	15.77	153
26.56	7.47971	15.78	153
26.58	7.8862	15.79	154
26.6	8.59329	15.8	155
26.62	9.6967	15.81	154
26.64	11.3383	15.82	154
26.66	13.6118	15.83	154
26.68	16.4087	15.84	155
26.7	19.0785	15.85	156
26.72	20.1304	15.86	158
26.74	18.6877	15.87	158
26.76	16.0806	15.88	157
26.78	13.7001	15.89	159
26.8	12.0735	15.9	160
26.82	11.3068	15.91	160
26.84	11.3871	15.92	160
26.86	12.2567	15.93	160
26.88	13.8002	15.94	160
26.9	15.6622	15.95	159
26.92	16.8891	15.96	160
26.94	16.5995	15.97	160
26.96	15.5681	15.98	160
26.98	15.0314	15.99	160
27	15.2531	16	159
27.02	15.469	16.01	159
27.04	14.8335	16.02	159
27.06	13.8194	16.03	158
27.08	13.3189	16.04	158
27.1	13.7732	16.05	159
27.12	15.2601	16.06	158
27.14	17.5176	16.07	158
27.16	19.6883	16.08	158
27.18	20.1456	16.09	158
27.2	18.3905	16.1	158
27.22	15.8132	16.11	157
27.24	13.546	16.12	157
27.26	11.9199	16.13	157
27.28	10.8945	16.14	158
27.3	10.3368	16.15	160
27.32	10.0851	16.16	164
27.34	10.042	16.17	163
27.36	10.1652	16.18	165
27.38	10.425	16.19	164
27.4	10.8353	16.2	166
27.42	11.4309	16.21	166
27.44	12.275	16.22	167
27.46	13.4413	16.23	170
27.48	14.9595	16.24	177
27.5	16.6809	16.25	185
27.52	18.0631	16.26	190
27.54	18.6928	16.27	194
27.56	19.2729	16.28	200
27.58	20.6929	16.29	204
27.6	23.2305	16.3	210
27.62	26.6133	16.31	218
27.64	29.7528	16.32	226
27.66	30.8505	16.33	236
27.68	29.9831	16.34	234
27.7	29.3029	16.35	231
27.72	30.2349	16.36	232
27.74	33.3532	16.37	231
27.76	39.0238	16.38	226
27.78	47.4622	16.39	224
27.8	58.3523	16.4	216
27.82	69.8886	16.41	200
27.84	76.8971	16.42	185
27.86	73.6807	16.43	173
27.88	63.0395	16.44	163
27.9	51.3079	16.45	162
27.92	41.3939	16.46	166
27.94	33.907	16.47	176
27.96	28.5576	16.48	182
27.98	24.7425	16.49	182
28	21.9158	16.5	176
28.02	19.727	16.51	167
28.04	17.9815	16.52	162
28.06	16.5704	16.53	159
28.08	15.4286	16.54	159
28.1	14.5181	16.55	159
28.12	13.8234	16.56	163
28.14	13.3553	16.57	159
28.16	13.1572	16.58	160
28.18	13.2967	16.59	160
28.2	13.8747	16.6	160
28.22	14.8847	16.61	159
28.24	16.0781	16.62	159
28.26	17.202	16.63	158
28.28	18.5832	16.64	159
28.3	20.1602	16.65	160
28.32	20.7003	16.66	161
28.34	19.2811	16.67	162
28.36	16.6791	16.68	163
28.38	14.0815	16.69	162
28.4	11.989	16.7	161
28.42	10.4712	16.71	164
28.44	9.40428	16.72	163
28.46	8.64045	16.73	163
28.48	8.05917	16.74	164
28.5	7.61068	16.75	164
28.52	7.25108	16.76	166
28.54	6.96045	16.77	166
28.56	6.72719	16.78	165
28.58	6.54493	16.79	164
28.6	6.41131	16.8	163
28.62	6.33535	16.81	158
28.64	6.28095	16.82	160
28.66	6.32213	16.83	166
28.68	6.45459	16.84	177
28.7	6.72285	16.85	181
28.72	7.20408	16.86	182
28.74	8.00144	16.87	183
28.76	9.19496	16.88	184
28.78	10.7435	16.89	182
28.8	12.2809	16.9	181
28.82	12.9329	16.91	184
28.84	12.2657	16.92	198
28.86	11.1125	16.93	209
28.88	10.2653	16.94	227
28.9	9.98128	16.95	245
28.92	10.1774	16.96	265
28.94	10.3535	16.97	284
28.96	9.79409	16.98	295
28.98	8.60677	16.99	324
29	7.3897	17	371
29.02	6.40647	17.01	389
29.04	5.69025	17.02	406
29.06	5.18863	17.03	403
29.08	4.83213	17.04	387
29.1	4.56706	17.05	358
29.12	4.4	17.06	354
29.14	4.4	17.07	339
29.16	4.4	17.08	298
29.18	4.4	17.09	268
29.2	4.4	17.1	241
29.22	4.4	17.11	215
29.24	4.4	17.12	205
29.26	4.4	17.13	190
29.28	4.4	17.14	183
29.3	4.4	17.15	175
29.32	4.4	17.16	175
29.34	4.4	17.17	179
29.36	4.4	17.18	187
29.38	4.4	17.19	189
29.4	4.4	17.2	192
29.42	4.4	17.21	192
29.44	4.4	17.22	193
29.46	4.4	17.23	193
29.48	4.4	17.24	193
29.5	4.65185	17.25	196
29.52	5.22302	17.26	202
29.54	6.11683	17.27	202
29.56	7.39689	17.28	200
29.58	9.0483	17.29	194
29.6	10.8389	17.3	193
29.62	12.0398	17.31	194
29.64	11.7676	17.32	188
29.66	10.4086	17.33	187
29.68	9.03717	17.34	186
29.7	8.19302	17.35	184
29.72	7.80324	17.36	183
29.74	7.33363	17.37	180
29.76	6.50272	17.38	178
29.78	5.59603	17.39	175
29.8	4.81009	17.4	169
29.82	4.4	17.41	173
29.84	4.4	17.42	168
29.86	4.4	17.43	168
29.88	4.4	17.44	178
29.9	4.4	17.45	188
29.92	4.4	17.46	191
29.94	4.4	17.47	193
29.96	4.49741	17.48	196
29.98	5.22816	17.49	196
30	6.28966	17.5	195
		17.51	200
		17.52	216
		17.53	237
		17.54	259
		17.55	290
		17.56	319
		17.57	356
		17.58	398
		17.59	447
		17.6	479
		17.61	489
		17.62	454
		17.63	410
		17.64	380
		17.65	368
		17.66	330
		17.67	286
		17.68	246
		17.69	213
		17.7	190
		17.71	183
		17.72	177
		17.73	174
		17.74	169
		17.75	166
		17.76	160
		17.77	162
		17.78	166
		17.79	173
		17.8	174
		17.81	180
		17.82	180
		17.83	184
		17.84	186
		17.85	191
		17.86	194
		17.87	195
		17.88	196
		17.89	200
		17.9	200
		17.91	204
		17.92	205
		17.93	199
		17.94	192
		17.95	192
		17.96	189
		17.97	183
		17.98	174
		17.99	173
		18	174
		18.01	173
		18.02	171
		18.03	176
		18.04	175
		18.05	168
		18.06	168
		18.07	173
		18.08	176
		18.09	177
		18.1	179
		18.11	186
		18.12	192
		18.13	198
		18.14	207
		18.15	215
		18.16	214
		18.17	215
		18.18	212
		18.19	207
		18.2	204
		18.21	196
		18.22	190
		18.23	190
		18.24	188
		18.25	191
		18.26	184
		18.27	180
		18.28	179
		18.29	168
		18.3	161
		18.31	158
		18.32	156
		18.33	158
		18.34	155
		18.35	159
		18.36	161
		18.37	157
		18.38	160
		18.39	161
		18.4	165
		18.41	165
		18.42	166
		18.43	167
		18.44	168
		18.45	169
		18.46	163
		18.47	162
		18.48	171
		18.49	170
		18.5	169
		18.51	170
		18.52	170
		18.53	171
		18.54	170
		18.55	169
		18.56	169
		18.57	168
		18.58	168
		18.59	167
		18.6	167
		18.61	167
		18.62	167
		18.63	166
		18.64	165
		18.65	165
		18.66	165
		18.67	166
		18.68	168
		18.69	167
		18.7	168
		18.71	168
		18.72	167
		18.73	167
		18.74	168
		18.75	168
		18.76	167
		18.77	167
		18.78	168
		18.79	168
		18.8	168
		18.81	167
		18.82	169
		18.83	172
		18.84	172
		18.85	174
		18.86	175
		18.87	176
		18.88	176
		18.89	176
		18.9	175
		18.91	175
		18.92	178
		18.93	183
		18.94	189
		18.95	175
		18.96	175
		18.97	174
		18.98	176
		18.99	176
		19	175
		19.01	175
		19.02	175
		19.03	173
		19.04	173
		19.05	173
		19.06	173
		19.07	171
		19.08	170
		19.09	169
		19.1	170
		19.11	170
		19.12	170
		19.13	172
		19.14	174
		19.15	175
		19.16	176
		19.17	176
		19.18	176
		19.19	176
		19.2	175
		19.21	175
		19.22	176
		19.23	176
		19.24	175
		19.25	175
		19.26	174
		19.27	181
		19.28	176
		19.29	169
		19.3	171
		19.31	172
		19.32	170
		19.33	174
		19.34	176
		19.35	176
		19.36	178
		19.37	179
		19.38	180
		19.39	180
		19.4	182
		19.41	189
		19.42	202
		19.43	212
		19.44	227
		19.45	230
		19.46	228
		19.47	232
		19.48	235
		19.49	238
		19.5	225
		19.51	209
		19.52	191
		19.53	179
		19.54	180
		19.55	182
		19.56	184
		19.57	184
		19.58	182
		19.59	174
		19.6	171
		19.61	173
		19.62	175
		19.63	177
		19.64	177
		19.65	174
		19.66	174
		19.67	169
		19.68	166
		19.69	166
		19.7	159
		19.71	160
		19.72	166
		19.73	170
		19.74	173
		19.75	176
		19.76	183
		19.77	193
		19.78	193
		19.79	199
		19.8	205
		19.81	206
		19.82	205
		19.83	210
		19.84	228
		19.85	252
		19.86	277
		19.87	307
		19.88	323
		19.89	331
		19.9	340
		19.91	333
		19.92	306
		19.93	283
		19.94	277
		19.95	255
		19.96	237
		19.97	223
		19.98	211
		19.99	204
		20	205
		20.01	203
		20.02	200
		20.03	204
		20.04	202
		20.05	202
		20.06	201
		20.07	205
		20.08	203
		20.09	196
		20.1	190
		20.11	186
		20.12	175
		20.13	171
		20.14	169
		20.15	182
		20.16	187
		20.17	190
		20.18	192
		20.19	195
		20.2	191
		20.21	194
		20.22	193
		20.23	197
		20.24	191
		20.25	189
		20.26	184
		20.27	180
		20.28	173
		20.29	174
		20.3	174
		20.31	175
		20.32	178
		20.33	189
		20.34	191
		20.35	192
		20.36	189
		20.37	189
		20.38	187
		20.39	182
		20.4	178
		20.41	186
		20.42	187
		20.43	187
		20.44	189
		20.45	190
		20.46	190
		20.47	190
		20.48	190
		20.49	191
		20.5	191
		20.51	185
		20.52	190
		20.53	201
		20.54	206
		20.55	209
		20.56	215
		20.57	217
		20.58	218
		20.59	218
		20.6	225
		20.61	233
		20.62	239
		20.63	250
		20.64	265
		20.65	275
		20.66	286
		20.67	294
		20.68	301
		20.69	300
		20.7	297
		20.71	297
		20.72	294
		20.73	286
		20.74	284
		20.75	288
		20.76	296
		20.77	308
		20.78	326
		20.79	349
		20.8	359
		20.81	353
		20.82	346
		20.83	335
		20.84	318
		20.85	307
		20.86	296
		20.87	284
		20.88	260
		20.89	243
		20.9	228
		20.91	216
		20.92	214
		20.93	221
		20.94	224
		20.95	227
		20.96	227
		20.97	231
		20.98	232
		20.99	235
		21	245
		21.01	263
		21.02	287
		21.03	317
		21.04	375
		21.05	409
		21.06	432
		21.07	420
		21.08	378
		21.09	332
		21.1	315
		21.11	313
		21.12	300
		21.13	273
		21.14	244
		21.15	223
		21.16	201
		21.17	190
		21.18	187
		21.19	187
		21.2	186
		21.21	187
		21.22	188
		21.23	196
		21.24	198
		21.25	204
		21.26	210
		21.27	215
		21.28	212
		21.29	209
		21.3	203
		21.31	195
		21.32	184
		21.33	181
		21.34	185
		21.35	185
		21.36	178
		21.37	175
		21.38	171
		21.39	169
		21.4	169
		21.41	175
		21.42	179
		21.43	176
		21.44	172
		21.45	169
		21.46	169
		21.47	171
		21.48	169
		21.49	172
		21.5	171
		21.51	171
		21.52	171
		21.53	173
		21.54	173
		21.55	173
		21.56	172
		21.57	172
		21.58	171
		21.59	172
		21.6	173
		21.61	173
		21.62	172
		21.63	173
		21.64	173
		21.65	173
		21.66	173
		21.67	174
		21.68	173
		21.69	175
		21.7	174
		21.71	172
		21.72	171
		21.73	169
		21.74	169
		21.75	168
		21.76	169
		21.77	169
		21.78	169
		21.79	168
		21.8	167
		21.81	167
		21.82	167
		21.83	167
		21.84	168
		21.85	167
		21.86	167
		21.87	168
		21.88	169
		21.89	170
		21.9	172
		21.91	175
		21.92	178
		21.93	179
		21.94	181
		21.95	184
		21.96	186
		21.97	188
		21.98	191
		21.99	193
		22	195
		22.01	196
		22.02	196
		22.03	207
		22.04	204
		22.05	194
		22.06	197
		22.07	197
		22.08	198
		22.09	198
		22.1	201
		22.11	201
		22.12	198
		22.13	193
		22.14	192
		22.15	189
		22.16	188
		22.17	191
		22.18	200
		22.19	205
		22.2	220
		22.21	234
		22.22	249
		22.23	267
		22.24	288
		22.25	305
		22.26	317
		22.27	311
		22.28	293
		22.29	268
		22.3	252
		22.31	243
		22.32	237
		22.33	232
		22.34	221
		22.35	211
		22.36	200
		22.37	195
		22.38	191
		22.39	191
		22.4	191
		22.41	189
		22.42	184
		22.43	183
		22.44	178
		22.45	173
		22.46	170
		22.47	173
		22.48	174
		22.49	173
		22.5	175
		22.51	175
		22.52	174
		22.53	173
		22.54	173
		22.55	172
		22.56	171
		22.57	171
		22.58	172
		22.59	172
		22.6	172
		22.61	172
		22.62	172
		22.63	172
		22.64	171
		22.65	169
		22.66	169
		22.67	170
		22.68	170
		22.69	171
		22.7	172
		22.71	173
		22.72	174
		22.73	175
		22.74	175
		22.75	176
		22.76	176
		22.77	176
		22.78	176
		22.79	177
		22.8	179
		22.81	178
		22.82	178
		22.83	178
		22.84	178
		22.85	178
		22.86	178
		22.87	176
		22.88	175
		22.89	178
		22.9	183
		22.91	186
		22.92	189
		22.93	188
		22.94	191
		22.95	193
		22.96	188
		22.97	190
		22.98	194
		22.99	207
		23	209
		23.01	218
		23.02	239
		23.03	252
		23.04	262
		23.05	273
		23.06	273
		23.07	253
		23.08	250
		23.09	250
		23.1	252
		23.11	254
		23.12	251
		23.13	243
		23.14	232
		23.15	229
		23.16	221
		23.17	212
		23.18	199
		23.19	188
		23.2	184
		23.21	180
		23.22	182
		23.23	192
		23.24	192
		23.25	185
		23.26	176
		23.27	172
		23.28	175
		23.29	177
		23.3	180
		23.31	181
		23.32	183
		23.33	184
		23.34	187
		23.35	189
		23.36	189
		23.37	189
		23.38	190
		23.39	189
		23.4	190
		23.41	189
		23.42	194
		23.43	196
		23.44	195
		23.45	194
		23.46	194
		23.47	193
		23.48	194
		23.49	192
		23.5	182
		23.51	189
		23.52	188
		23.53	186
		23.54	186
		23.55	184
		23.56	184
		23.57	183
		23.58	182
		23.59	181
		23.6	180
		23.61	180
		23.62	179
		23.63	180
		23.64	179
		23.65	178
		23.66	177
		23.67	177
		23.68	175
		23.69	176
		23.7	175
		23.71	175
		23.72	178
		23.73	180
		23.74	181
		23.75	181
		23.76	180
		23.77	180
		23.78	179
		23.79	178
		23.8	179
		23.81	183
		23.82	183
		23.83	186
		23.84	189
		23.85	191
		23.86	189
		23.87	184
		23.88	175
		23.89	174
		23.9	175
		23.91	180
		23.92	190
		23.93	197
		23.94	199
		23.95	207
		23.96	223
		23.97	237
		23.98	258
		23.99	282
		24	302
		24.01	304
		24.02	299
		24.03	278
		24.04	272
		24.05	276
		24.06	272
		24.07	264
		24.08	250
		24.09	234
		24.1	220
		24.11	207
		24.12	196
		24.13	194
		24.14	190
		24.15	186
		24.16	183
		24.17	182
		24.18	188
		24.19	192
		24.2	192
		24.21	196
		24.22	190
		24.23	182
		24.24	179
		24.25	180
		24.26	180
		24.27	181
		24.28	181
		24.29	181
		24.3	182
		24.31	181
		24.32	181
		24.33	181
		24.34	181
		24.35	181
		24.36	181
		24.37	183
		24.38	184
		24.39	184
		24.4	186
		24.41	186
		24.42	187
		24.43	188
		24.44	188
		24.45	188
		24.46	187
		24.47	186
		24.48	184
		24.49	184
		24.5	184
		24.51	185
		24.52	187
		24.53	188
		24.54	189
		24.55	189
		24.56	191
		24.57	191
		24.58	192
		24.59	193
		24.6	193
		24.61	193
		24.62	194
		24.63	208
		24.64	209
		24.65	206
		24.66	198
		24.67	192
		24.68	188
		24.69	193
		24.7	191
		24.71	192
		24.72	191
		24.73	190
		24.74	189
		24.75	188
		24.76	187
		24.77	186
		24.78	186
		24.79	186
		24.8	185
		24.81	187
		24.82	188
		24.83	190
		24.84	189
		24.85	189
		24.86	189
		24.87	189
		24.88	190
		24.89	191
		24.9	191
		24.91	190
		24.92	190
		24.93	190
		24.94	190
		24.95	190
		24.96	190
		24.97	188
		24.98	190
[truncated: 5,502 more rows]

## Sheet: Figure 3h
	simulation		1-Cuphen
5	9.13901
5.02	7.58201	5	270
5.04	6.39421	5.01	270
5.06	5.46908	5.02	270
5.08	4.73595	5.03	273
5.1	4.14628	5.04	269
5.12	3.66593	5.05	271
5.14	3.27034	5.06	279
5.16	2.94152	5.07	289
5.18	2.6661	5.08	283
5.2	2.43395	5.09	275
5.22	2.23737	5.1	273
5.24	2.07039	5.11	268
5.26	1.92838	5.12	265
5.28	1.80773	5.13	275
5.3	1.70563	5.14	278
5.32	1.61989	5.15	277
5.34	1.54884	5.16	278
5.36	1.49129	5.17	280
5.38	1.44638	5.18	279
5.4	1.41366	5.19	280
5.42	1.39302	5.2	277
5.44	1.3847	5.21	278
5.46	1.38939	5.22	279
5.48	1.40823	5.23	280
5.5	1.443	5.24	281
5.52	1.49624	5.25	283
5.54	1.57156	5.26	283
5.56	1.67404	5.27	282
5.58	1.81083	5.28	282
5.6	1.99222	5.29	281
5.62	2.23315	5.3	281
5.64	2.55601	5.31	283
5.66	2.99578	5.32	283
5.68	3.61147	5.33	285
5.7	4.51324	5.34	286
5.72	5.92065	5.35	285
5.74	8.25459	5.36	284
5.76	12.2061	5.37	281
5.78	18.6314	5.38	282
5.8	27.9061	5.39	282
5.82	37.602	5.4	282
5.84	40.0971	5.41	281
5.86	32.5194	5.42	280
5.88	22.4118	5.43	281
5.9	14.6476	5.44	283
5.92	9.66433	5.45	283
5.94	6.68002	5.46	282
5.96	4.89767	5.47	281
5.98	3.77799	5.48	280
6	3.02336	5.49	281
6.02	2.484	5.5	281
6.04	2.08267	5.51	283
6.06	1.77545	5.52	282
6.08	1.53499	5.53	281
6.1	1.34321	5.54	281
6.12	1.18772	5.55	281
6.14	1.05984	5.56	280
6.16	0.9533	5.57	279
6.18	0.86354	5.58	279
6.2	0.78712	5.59	279
6.22	10.7063	5.6	279
6.24	10.9327	5.61	279
6.26	11.1786	5.62	279
6.28	11.4434	5.63	277
6.3	11.5731	5.64	276
6.32	11.8795	5.65	275
6.34	12.2048	5.66	275
6.36	12.5494	5.67	275
6.38	12.914	5.68	275
6.4	13.2992	5.69	275
6.42	13.7061	5.7	276
6.44	14.1356	5.71	279
6.46	14.589	5.72	280
6.48	15.0677	5.73	281
6.5	15.5731	5.74	282
6.52	16.1069	5.75	281
6.54	16.671	5.76	282
6.56	17.2674	5.77	283
6.58	17.8985	5.78	284
6.6	18.5667	5.79	286
6.62	19.2747	5.8	287
6.64	20.0257	5.81	289
6.66	20.8231	5.82	291
6.68	21.6704	5.83	293
6.7	22.572	5.84	295
6.72	23.5322	5.85	294
6.74	24.5563	5.86	294
6.76	25.65	5.87	295
6.78	26.8194	5.88	293
6.8	28.0717	5.89	292
6.82	29.4148	5.9	290
6.84	30.8576	5.91	287
6.86	32.4101	5.92	287
6.88	34.0835	5.93	287
6.9	35.8909	5.94	288
6.92	37.8466	5.95	288
6.94	39.9673	5.96	287
6.96	42.2719	5.97	287
6.98	44.7824	5.98	287
7	47.5237	5.99	286
7.02	50.5251	6	286
7.04	53.8202	6.01	286
7.06	57.4486	6.02	283
7.08	61.4567	6.03	280
7.1	65.899	6.04	277
7.12	70.8404	6.05	275
7.14	76.3582	6.06	275
7.16	82.5453	6.07	275
7.18	89.514	6.08	273
7.2	97.4012	6.09	272
7.22	106.375	6.1	273
7.24	116.642	6.11	275
7.26	128.464	6.12	276
7.28	142.169	6.13	276
7.3	158.136	6.14	273
7.32	176.985	6.15	270
7.34	199.386	6.16	270
7.36	226.28	6.17	268
7.38	258.939	6.18	266
7.4	299.115	6.19	268
7.42	349.262	6.2	268
7.44	412.909	6.21	269
7.46	495.271	6.22	271
7.48	604.386	6.23	271
7.5	753.552	6.24	272
7.52	967.11	6.25	274
7.54	1293.28	6.26	276
7.56	1825.93	6.27	277
7.58	2724.88	6.28	278
7.6	4201.6	6.29	279
7.62	6396.45	6.3	280
7.64	8902.71	6.31	281
7.66	10000	6.32	281
7.68	8466.6	6.33	281
7.7	5931.23	6.34	281
7.72	3868.95	6.35	282
7.74	2517.51	6.36	283
7.76	1703.09	6.37	282
7.78	1219.53	6.38	281
7.8	920.088	6.39	281
7.82	721.41	6.4	282
7.84	581.215	6.41	282
7.86	477.962	6.42	281
7.88	399.642	6.43	279
7.9	338.882	6.44	277
7.92	290.849	6.45	277
7.94	252.256	6.46	278
7.96	220.802	6.47	277
7.98	194.843	6.48	276
8	173.177	6.49	273
8.02	154.913	6.5	272
8.04	139.378	6.51	269
8.06	126.057	6.52	269
8.08	114.551	6.53	271
8.1	104.544	6.54	272
8.12	95.9637	6.55	274
8.14	88.2655	6.56	274
8.16	81.4578	6.57	273
8.18	75.4871	6.58	275
8.2	70.091	6.59	275
8.22	65.256	6.6	274
8.24	60.9072	6.61	276
8.26	56.9819	6.62	278
8.28	53.4272	6.63	279
8.3	50.1982	6.64	277
8.32	47.2566	6.65	277
8.34	44.5696	6.66	279
8.36	42.1088	6.67	278
8.38	39.8499	6.68	280
8.4	37.7717	6.69	281
8.42	35.8556	6.7	282
8.44	34.0856	6.71	282
8.46	32.4474	6.72	282
8.48	30.9286	6.73	281
8.5	29.5182	6.74	283
8.52	28.2065	6.75	283
8.54	26.9847	6.76	284
8.56	25.8452	6.77	289
8.58	24.7812	6.78	288
8.6	23.7865	6.79	291
8.62	22.8557	6.8	299
8.64	21.9839	6.81	300
8.66	21.1666	6.82	297
8.68	20.4	6.83	293
8.7	19.6805	6.84	299
8.72	19.0048	6.85	318
8.74	18.3703	6.86	323
8.76	17.7742	6.87	341
8.78	17.2144	6.88	356
8.8	16.6887	6.89	371
8.82	16.1955	6.9	384
8.84	15.7331	6.91	402
8.86	15.3002	6.92	422
8.88	14.8956	6.93	443
8.9	14.5184	6.94	477
8.92	14.1679	6.95	502
8.94	13.8434	6.96	524
8.96	13.5448	6.97	552
8.98	13.2718	6.98	547
9	13.0247	6.99	529
9.02	12.8039	7	486
9.04	12.6103	7.01	444
9.06	12.4449	7.02	404
9.08	12.3096	7.03	374
9.1	12.2064	7.04	349
9.12	2.47525	7.05	340
9.14	2.70477	7.06	329
9.16	2.96775	7.07	321
9.18	3.27101	7.08	314
9.2	3.62322	7.09	322
9.22	4.03548	7.1	326
9.24	4.52224	7.11	329
9.26	5.10253	7.12	334
9.28	5.80184	7.13	334
9.3	6.65493	7.14	327
9.32	7.71012	7.15	328
9.34	9.0361	7.16	324
9.36	10.7333	7.17	332
9.38	12.9543	7.18	331
9.4	15.9468	7.19	334
9.42	20.1537	7.2	338
9.44	26.4349	7.21	342
9.46	36.4536	7.22	345
9.48	53.0674	7.23	348
9.5	80.1925	7.24	350
9.52	120.942	7.25	351
9.54	169.983	7.26	353
9.56	199.74	7.27	356
9.58	188.231	7.28	363
9.6	162.724	7.29	368
9.62	144.677	7.3	374
9.64	123.456	7.31	381
9.66	92.6257	7.32	388
9.68	64.0658	7.33	400
9.7	43.8048	7.34	413
9.72	30.7914	7.35	428
9.74	22.6488	7.36	448
9.76	17.439	7.37	471
9.78	13.9219	7.38	493
9.8	11.4072	7.39	518
9.82	9.52852	7.4	544
9.84	8.08159	7.41	580
9.86	6.94204	7.42	615
9.88	6.02827	7.43	655
9.9	5.28423	7.44	694
9.92	4.67028	7.45	731
9.94	4.15771	7.46	791
9.96	3.72533	7.47	857
9.98	3.3572	7.48	939
10	3.04119	7.49	1059
10.02	2.76787	7.5	1202
10.04	2.52988	7.51	1741
10.06	2.32137	7.52	2004
10.08	2.13765	7.53	2297
10.1	1.97495	7.54	2672
10.12	1.83017	7.55	3111
10.14	1.70076	7.56	3638
10.16	1.58463	7.57	4334
10.18	1.48001	7.58	5169
10.2	1.38543	7.59	6202
10.22	1.29965	7.6	7498
10.24	1.22161	7.61	8950
10.26	1.15039	7.62	10652
10.28	1.08523	7.63	12646
10.3	1.02546	7.64	14973
10.32	0.9705	7.65	17635
10.34	0.91984	7.66	20700
10.36	0.87305	7.67	23926
10.38	0.82975	7.68	27513
10.4	0.78959	7.69	31093
10.42	0.79393	7.7	34386
10.44	0.76038	7.71	36416
10.46	0.72924	7.72	37221
10.48	0.70029	7.73	36027
10.5	0.67335	7.74	32970
10.52	0.64827	7.75	28016
10.54	0.6249	7.76	22214
10.56	0.6031	7.77	16563
10.58	0.58277	7.78	12315
10.6	0.56379	7.79	8655
10.62	0.54609	7.8	6115
10.64	0.52956	7.81	4464
10.66	0.51414	7.82	3418
10.68	0.49976	7.83	2756
10.7	0.48636	7.84	2290
10.72	0.47389	7.85	1975
10.74	0.46229	7.86	1736
10.76	0.45153	7.87	1546
10.78	0.44157	7.88	1402
10.8	0.43238	7.89	1285
10.82	0.42393	7.9	1212
10.84	0.41619	7.91	1126
10.86	0.40915	7.92	1043
10.88	0.40278	7.93	988
10.9	0.39709	7.94	623
10.92	0.92729	7.95	694
10.94	0.93801	7.96	731
10.96	0.95005	7.97	743
10.98	0.96343	7.98	739
11	0.9782	7.99	733
11.02	0.82494	8	723
11.04	0.84723	8.01	713
11.06	0.87094	8.02	699
11.08	0.89615	8.03	683
11.1	0.92299	8.04	672
11.12	0.87703	8.05	662
11.14	0.90942	8.06	651
11.16	0.94374	8.07	642
11.18	0.98017	8.08	632
11.2	1.01888	8.09	624
11.22	1.0601	8.1	616
11.24	1.10406	8.11	611
11.26	1.15104	8.12	604
11.28	1.20133	8.13	593
11.3	1.25531	8.14	586
11.32	1.31336	8.15	578
11.34	1.37597	8.16	568
11.36	1.44368	8.17	560
11.38	1.51714	8.18	550
11.4	1.5971	8.19	544
11.42	1.68447	8.2	538
11.44	1.78033	8.21	530
11.46	1.88601	8.22	523
11.48	2.00312	8.23	518
11.5	2.13367	8.24	517
11.52	2.28018	8.25	514
11.54	2.44586	8.26	510
11.56	2.63492	8.27	507
11.58	2.85287	8.28	503
11.6	3.10718	8.29	501
11.62	3.4081	8.3	496
11.64	3.76991	8.31	490
11.66	4.21274	8.32	487
11.68	4.76564	8.33	484
11.7	5.47522	8.34	481
11.72	6.42774	8.35	479
11.74	7.79001	8.36	478
11.76	9.88804	8.37	476
11.78	13.3051	8.38	475
11.8	18.8894	8.39	475
11.82	27.4405	8.4	473
11.84	38.6519	8.41	468
11.86	46.483	8.42	464
11.88	43.8661	8.43	462
11.9	33.9756	8.44	461
11.92	24.8746	8.45	458
11.94	18.8436	8.46	453
11.96	15.4338	8.47	450
11.98	13.765	8.48	448
12	13.15	8.49	446
12.02	13.189	8.5	443
12.04	13.6954	8.51	440
12.06	14.6042	8.52	438
12.08	15.9168	8.53	437
12.1	17.6818	8.54	437
12.12	19.9935	8.55	433
12.14	23.0033	8.56	430
12.16	26.9445	8.57	428
12.18	32.1794	8.58	426
12.2	39.2957	8.59	427
12.22	49.3349	8.6	426
12.24	64.322	8.61	423
12.26	88.284	8.62	423
12.28	128.512	8.63	422
12.3	195.765	8.64	422
12.32	300.544	8.65	420
12.34	436.711	8.66	419
12.36	538.029	8.67	418
12.38	503.224	8.68	418
12.4	372.157	8.69	417
12.42	247.253	8.7	418
12.44	160.781	8.71	419
12.46	107.562	8.72	421
12.48	76.0564	8.73	423
12.5	56.9761	8.74	424
12.52	44.6717	8.75	426
12.54	36.2959	8.76	426
12.56	30.176	8.77	426
12.58	25.6146	8.78	428
12.6	22.1403	8.79	429
12.62	19.4509	8.8	431
12.64	17.3436	8.81	432
12.66	15.6787	8.82	432
12.68	14.3577	8.83	436
12.7	13.3098	8.84	447
12.72	12.4842	8.85	449
12.74	11.8434	8.86	456
12.76	11.3604	8.87	465
12.78	11.0158	8.88	467
12.8	10.7963	8.89	490
12.82	10.6936	8.9	503
12.84	10.7035	8.91	523
12.86	10.826	8.92	542
12.88	11.0652	8.93	567
12.9	11.4292	8.94	603
12.92	11.9314	8.95	641
12.94	12.5908	8.96	680
12.96	13.4344	8.97	723
12.98	14.4989	8.98	766
13	15.8669	8.99	815
13.02	17.5453	9	865
13.04	20.3278	9.01	939
13.06	23.0416	9.02	1019
13.08	26.5361	9.03	1075
13.1	31.116	9.04	1117
13.12	37.268	9.05	1106
13.14	45.8431	9.06	1076
13.16	58.4572	9.07	1022
13.18	78.207	9.08	963
13.2	110.484	9.09	879
13.22	163.056	9.1	799
13.24	243.388	9.11	714
13.26	346.025	9.12	643
13.28	427.727	9.13	584
13.3	449.438	9.14	534
13.32	442.957	9.15	498
13.34	406.007	9.16	477
13.36	317.178	9.17	461
13.38	219.943	9.18	454
13.4	147.55	9.19	438
13.42	100.97	9.2	416
13.44	72.4678	9.21	402
13.46	54.8762	9.22	390
13.48	43.491	9.23	388
13.5	35.6574	9.24	397
13.52	29.9935	9.25	402
13.54	25.7612	9.26	412
13.56	22.5301	9.27	388
13.58	20.0279	9.28	391
13.6	18.0729	9.29	395
13.62	16.5411	9.3	400
13.64	15.3464	9.31	405
13.66	14.479	9.32	412
13.68	13.8004	9.33	417
13.7	13.334	9.34	425
13.72	13.0677	9.35	438
13.74	13.0021	9.36	440
13.76	13.152	9.37	453
13.78	13.5501	9.38	468
13.8	14.2554	9.39	487
13.82	15.3714	9.4	501
13.84	16.5736	9.41	521
13.86	19.2805	9.42	541
13.88	23.7271	9.43	564
13.9	31.2496	9.44	574
13.92	43.8508	9.45	602
13.94	63.4379	9.46	619
13.96	88.7078	9.47	647
13.98	107.081	9.48	680
14	100.222	9.49	727
14.02	76.2839	9.5	773
14.04	53.8938	9.51	823
14.06	38.681	9.52	873
14.08	29.6258	9.53	901
14.1	24.622	9.54	898
14.12	22.0003	9.55	878
14.14	20.7654	9.56	859
14.16	20.4206	9.57	820
14.18	20.745	9.58	761
14.2	21.6559	9.59	704
14.22	23.1666	9.6	654
14.24	25.3019	9.61	614
14.26	28.2047	9.62	577
14.28	32.0616	9.63	552
14.3	37.1905	9.64	525
14.32	44.0822	9.65	506
14.34	53.5458	9.66	494
14.36	67.0255	9.67	483
14.38	87.2944	9.68	468
14.4	119.722	9.69	451
14.42	173.768	9.7	423
14.44	262.845	9.71	409
14.46	398.194	9.72	394
14.48	570.27	9.73	390
14.5	706.373	9.74	390
14.52	677.162	9.75	389
14.54	510.033	9.76	377
14.56	341.242	9.77	370
14.58	222.028	9.78	364
14.6	148.004	9.79	359
14.62	104.075	9.8	352
14.64	77.5707	9.81	345
14.66	60.6124	9.82	341
14.68	49.0446	9.83	336
14.7	40.8055	9.84	334
14.72	34.7839	9.85	330
14.74	30.0932	9.86	326
14.76	27.0055	9.87	321
14.78	25.1276	9.88	315
14.8	24.3348	9.89	311
14.82	25.5464	9.9	309
14.84	28.8786	9.91	306
14.86	33.9886	9.92	302
14.88	37.7703	9.93	300
14.9	35.4805	9.94	299
14.92	28.9353	9.95	297
14.94	22.9222	9.96	295
14.96	19.0043	9.97	295
14.98	17.0608	9.98	295
15	16.7874	9.99	298
15.02	18.238	10	298
15.04	21.9736	10.01	297
15.06	28.9388	10.02	297
15.08	39.74	10.03	296
15.1	52.07	10.04	294
15.12	56.8798	10.05	293
15.14	48.355	10.06	293
15.16	35.1478	10.07	291
15.18	24.5706	10.08	290
15.2	17.7156	10.09	289
15.22	13.6995	10.1	287
15.24	11.5431	10.11	288
15.26	10.6447	10.12	288
15.28	11.0383	10.13	288
15.3	12.3068	10.14	288
15.32	14.5975	10.15	288
15.34	16.8295	10.16	288
15.36	16.5723	10.17	286
15.38	13.6651	10.18	286
15.4	10.4849	10.19	288
15.42	8.15786	10.2	289
15.44	6.6863	10.21	288
15.46	5.72515	10.22	290
15.48	5.24282	10.23	291
15.5	5.00529	10.24	291
15.52	4.95193	10.25	294
15.54	5.07672	10.26	294
15.56	5.42415	10.27	297
15.58	6.11389	10.28	296
15.6	7.3896	10.29	295
15.62	9.65376	10.3	293
15.64	13.3959	10.31	292
15.66	18.7778	10.32	290
15.68	24.2351	10.33	287
15.7	25.4967	10.34	284
15.72	21.2028	10.35	283
15.74	15.3419	10.36	281
15.76	10.738	10.37	280
15.78	7.75462	10.38	280
15.8	5.9635	10.39	280
15.82	4.90129	10.4	279
15.84	4.24939	10.41	278
15.86	3.8303	10.42	279
15.88	3.55521	10.43	279
15.9	3.38023	10.44	278
15.92	3.28323	10.45	277
15.94	3.25426	10.46	277
15.96	3.26121	10.47	277
15.98	3.37559	10.48	278
16	2.94478	10.49	280
16.02	3.32386	10.5	280
16.04	3.95693	10.51	280
16.06	5.03404	10.52	280
16.08	6.82892	10.53	279
16.1	9.58862	10.54	279
16.12	13.1307	10.55	279
16.14	15.4742	10.56	277
16.16	14.3299	10.57	278
16.18	11.0953	10.58	276
16.2	8.20057	10.59	275
16.22	6.29732	10.6	274
16.24	5.22336	10.61	275
16.26	4.79364	10.62	274
16.28	4.60934	10.63	275
16.3	4.66047	10.64	274
16.32	4.88522	10.65	275
16.34	5.3179	10.66	277
16.36	6.00612	10.67	279
16.38	7.09966	10.68	280
16.4	8.62753	10.69	281
16.42	10.3249	10.7	279
16.44	11.3258	10.71	280
16.46	11.3219	10.72	282
16.48	11.2485	10.73	283
16.5	11.756	10.74	283
16.52	13.0134	10.75	283
16.54	15.1062	10.76	284
16.56	18.2305	10.77	285
16.58	22.7981	10.78	285
16.6	29.9081	10.79	285
16.62	41.5224	10.8	285
16.64	61.1646	10.81	285
16.66	93.6908	10.82	286
16.68	142.904	10.83	285
16.7	201.926	10.84	287
16.72	234.165	10.85	288
16.74	204.701	10.86	288
16.76	145.848	10.87	289
16.78	95.7706	10.88	287
16.8	62.4218	10.89	288
16.82	42.2076	10.9	287
16.84	30.221	10.91	286
16.86	22.8686	10.92	283
16.88	18.0409	10.93	283
16.9	14.666	10.94	282
16.92	12.2015	10.95	281
16.94	10.3487	10.96	280
16.96	8.92649	10.97	277
16.98	7.81686	10.98	277
17	6.94013	10.99	274
17.02	6.24093	11	272
17.04	5.68004	11.01	272
17.06	5.22921	11.02	270
17.08	4.8679	11.03	271
17.1	4.58106	11.04	270
17.12	4.35774	11.05	271
17.14	4.19007	11.06	271
17.16	4.07269	11.07	272
17.18	3.98003	11.08	272
17.2	3.9582	11.09	273
17.22	3.98001	11.1	276
17.24	4.05008	11.11	279
17.26	4.17293	11.12	280
17.28	4.35577	11.13	280
17.3	4.60938	11.14	280
17.32	4.94946	11.15	281
17.34	5.39878	11.16	281
17.36	5.99079	11.17	284
17.38	6.77592	11.18	283
17.4	7.83433	11.19	283
17.42	9.30515	11.2	282
17.44	11.4538	11.21	283
17.46	14.799	11.22	284
17.48	20.2675	11.23	285
17.5	29.2108	11.24	286
17.52	42.9347	11.25	286
17.54	60.6028	11.26	283
17.56	73.9622	11.27	282
17.58	71.3006	11.28	284
17.6	58.7546	11.29	283
17.62	49.4432	11.3	283
17.64	48.6795	11.31	285
17.66	57.964	11.32	283
17.68	77.3428	11.33	281
17.7	101.343	11.34	281
17.72	111.906	11.35	280
17.74	97.6766	11.36	279
17.76	72.9394	11.37	279
17.78	50.255	11.38	279
17.8	33.8463	11.39	280
17.82	23.4131	11.4	279
17.84	17.0776	11.41	278
17.86	13.2061	11.42	275
17.88	10.9123	11.43	274
17.9	9.36902	11.44	275
17.92	8.31741	11.45	277
17.94	7.33362	11.46	278
17.96	6.26562	11.47	279
17.98	5.30424	11.48	278
18	4.57633	11.49	279
18.02	4.00138	11.5	281
18.04	3.56073	11.51	283
18.06	3.21388	11.52	285
18.08	2.93283	11.53	287
18.1	2.69991	11.54	289
18.12	2.50397	11.55	292
18.14	2.33755	11.56	294
18.16	2.19526	11.57	297
18.18	2.03492	11.58	300
18.2	1.94114	11.59	302
18.22	1.86194	11.6	306
18.24	1.79546	11.61	309
18.26	1.74023	11.62	310
18.28	1.69512	11.63	315
18.3	1.76011	11.64	322
18.32	1.73565	11.65	327
18.34	1.7195	11.66	332
18.36	1.71147	11.67	339
18.38	1.71159	11.68	343
18.4	1.72016	11.69	347
18.42	1.73784	11.7	351
18.44	1.76576	11.71	357
18.46	1.80581	11.72	372
18.48	1.8612	11.73	377
18.5	1.93783	11.74	392
18.52	2.04733	11.75	400
18.54	2.21223	11.76	401
18.56	2.47079	11.77	404
18.58	2.87379	11.78	416
18.6	3.45564	11.79	425
18.62	4.12241	11.8	436
18.64	4.46878	11.81	450
18.66	4.20167	11.82	475
18.68	3.70652	11.83	503
18.7	3.33836	11.84	514
18.72	3.15803	11.85	524
18.74	3.12842	11.86	554
18.76	3.20578	11.87	573
18.78	3.36239	11.88	597
18.8	3.5888	11.89	624
18.82	3.89101	11.9	653
18.84	4.29094	11.91	656
18.86	4.83352	11.92	646
18.88	5.59799	11.93	648
18.9	6.7027	11.94	624
18.92	8.28228	11.95	602
18.94	10.3699	11.96	578
18.96	12.5873	11.97	548
18.98	14.4803	11.98	525
19	16.9695	11.99	501
19.02	21.4911	12	484
19.04	28.325	12.01	456
19.06	35.2374	12.02	444
19.08	36.8143	12.03	427
19.1	32.432	12.04	409
19.12	27.2472	12.05	397
19.14	24.5471	12.06	381
19.16	24.6824	12.07	376
19.18	26.3096	12.08	374
19.2	28.0119	12.09	363
19.22	30.5784	12.1	362
19.24	36.6498	12.11	358
19.26	48.9441	12.12	359
19.28	70.2215	12.13	347
19.3	101.594	12.14	337
19.32	134.878	12.15	333
19.34	144.786	12.16	328
19.36	122.325	12.17	327
19.38	93.3053	12.18	324
19.4	74.5002	12.19	323
19.42	67.0632	12.2	322
19.44	64.8567	12.21	323
19.46	59.9225	12.22	325
19.48	53.2196	12.23	322
19.5	50.2699	12.24	333
19.52	54.0714	12.25	337
19.54	67.0755	12.26	349
19.56	92.5173	12.27	345
19.58	132.615	12.28	361
19.6	179.959	12.29	370
19.62	202.745	12.3	391
19.64	176.89	12.31	421
19.66	132.721	12.32	451
19.68	99.9748	12.33	473
19.7	85.5242	12.34	500
19.72	88.3011	12.35	517
19.74	104.484	12.36	539
19.76	121.728	12.37	549
19.78	117.494	12.38	570
19.8	91.2451	12.39	583
19.82	63.4987	12.4	593
19.84	43.666	12.41	608
19.86	30.8525	12.42	612
19.88	22.9333	12.43	621
19.9	17.9663	12.44	616
19.92	14.655	12.45	592
19.94	12.298	12.46	552
19.96	10.5361	12.47	525
19.98	9.19143	12.48	482
20	8.11616	12.49	438
20.02	7.25063	12.5	410
20.04	6.54341	12.51	387
20.06	5.95827	12.52	369
20.08	5.46905	12.53	360
20.1	5.05419	12.54	355
20.12	4.79261	12.55	353
20.14	4.4959	12.56	338
20.16	4.26733	12.57	326
20.18	4.05002	12.58	313
20.2	3.86345	12.59	302
20.22	3.70342	12.6	288
20.24	3.56654	12.61	290
20.26	3.45008	12.62	287
20.28	3.35185	12.63	291
20.3	3.27007	12.64	294
20.32	3.2033	12.65	295
20.34	3.15041	12.66	297
20.36	3.11051	12.67	295
20.38	3.08295	12.68	296
20.4	3.06723	12.69	299
20.42	3.06308	12.7	304
20.44	3.06621	12.71	306
20.46	3.08512	12.72	310
20.48	3.11574	12.73	311
20.5	3.15849	12.74	312
20.52	3.214	12.75	314
20.54	3.28314	12.76	313
20.56	3.33936	12.77	312
20.58	3.44027	12.78	309
20.6	3.55939	12.79	308
20.62	3.69928	12.8	308
20.64	3.9174	12.81	307
20.66	4.10455	12.82	306
20.68	4.33411	12.83	305
20.7	4.60767	12.84	304
20.72	4.93881	12.85	303
20.74	5.35021	12.86	301
20.76	5.88384	12.87	300
20.78	6.61968	12.88	300
20.8	7.56824	12.89	301
20.82	9.18736	12.9	300
20.84	11.5206	12.91	296
20.86	14.3901	12.92	294
20.88	16.4987	12.93	294
20.9	16.2842	12.94	295
20.92	14.7706	12.95	296
20.94	13.69	12.96	295
20.96	13.4756	12.97	296
20.98	14.0664	12.98	300
21	15.3532	12.99	303
21.02	17.3227	13	307
21.04	20.1172	13.01	308
21.06	24.0896	13.02	312
21.08	29.6719	13.03	316
21.1	38.0864	13.04	321
21.12	49.9485	13.05	326
21.14	64.8307	13.06	329
21.16	79.7221	13.07	336
21.18	95.5171	13.08	344
21.2	122.856	13.09	352
21.22	173.704	13.1	360
21.24	255.741	13.11	371
21.26	358.905	13.12	379
21.28	425.839	13.13	408
21.3	395.599	13.14	415
21.32	302.696	13.15	417
21.34	208.964	13.16	426
21.36	141.951	13.17	440
21.38	101.781	13.18	463
21.4	80.6559	13.19	481
21.42	70.684	13.2	495
21.44	64.6414	13.21	518
21.46	59.5202	13.22	544
21.48	58.5224	13.23	563
21.5	65.0209	13.24	594
21.52	80.3382	13.25	628
21.54	100.98	13.26	675
21.56	112.098	13.27	716
21.58	102.118	13.28	751
21.6	84.5599	13.29	789
21.62	70.5075	13.3	811
21.64	57.0385	13.31	839
21.66	42.8563	13.32	877
21.68	31.3551	13.33	913
21.7	23.4503	13.34	939
21.72	18.3015	13.35	942
21.74	14.9503	13.36	925
21.76	12.9447	13.37	889
21.78	11.3766	13.38	840
21.8	10.2496	13.39	789
21.82	9.43984	13.4	732
21.84	8.88178	13.41	691
21.86	8.54392	13.42	652
21.88	8.41984	13.43	617
21.9	8.52831	13.44	571
21.92	8.92305	13.45	534
21.94	9.72752	13.46	490
21.96	11.1793	13.47	453
21.98	13.7817	13.48	419
22	18.3901	13.49	404
22.02	26.158	13.5	390
22.04	37.8244	13.51	374
22.06	51.2486	13.52	360
22.08	57.173	13.53	352
22.1	48.8517	13.54	344
22.12	35.0099	13.55	339
22.14	23.7625	13.56	326
22.16	16.3231	13.57	315
22.18	11.8131	13.58	304
22.2	9.11364	13.59	300
22.22	7.42571	13.6	299
22.24	6.29466	13.61	295
22.26	5.48957	13.62	291
22.28	4.89269	13.63	288
22.3	4.43839	13.64	287
22.32	4.08634	13.65	286
22.34	3.81015	13.66	286
22.36	3.58309	13.67	284
22.38	3.41049	13.68	284
22.4	3.27569	13.69	282
22.42	3.21155	13.7	281
22.44	3.13255	13.71	281
22.46	3.07588	13.72	281
22.48	3.07464	13.73	282
22.5	3.05896	13.74	283
22.52	3.05902	13.75	283
22.54	3.07591	13.76	282
22.56	3.10956	13.77	283
22.58	3.16032	13.78	284
22.6	3.22896	13.79	286
22.62	3.29154	13.8	289
22.64	3.40076	13.81	294
22.66	3.5331	13.82	296
22.68	3.69159	13.83	297
22.7	3.88016	13.84	300
22.72	4.26272	13.85	302
22.74	4.19331	13.86	304
22.76	4.52328	13.87	308
22.78	4.91059	13.88	310
22.8	5.38491	13.89	312
22.82	5.95929	13.9	313
22.84	6.66554	13.91	314
22.86	7.55201	13.92	316
22.88	8.69908	13.93	321
22.9	10.2371	13.94	321
22.92	12.4893	13.95	323
22.94	15.8712	13.96	323
22.96	21.0585	13.97	325
22.98	28.6349	13.98	324
23	38.056	13.99	324
23.02	45.44	14	325
23.04	46.3767	14.01	324
23.06	44.1499	14.02	323
23.08	45.1081	14.03	325
23.1	52.816	14.04	327
23.12	70.5018	14.05	327
23.14	102.667	14.06	330
23.16	153.019	14.07	334
23.18	214.791	14.08	335
23.2	250.428	14.09	337
23.22	221.314	14.1	337
23.24	159.468	14.11	337
23.26	106.21	14.12	337
23.28	70.7549	14.13	340
23.3	49.5859	14.14	343
23.32	37.4953	14.15	347
23.34	30.8166	14.16	349
23.36	27.4717	14.17	351
23.38	26.3874	14.18	351
23.4	26.5405	14.19	354
23.42	26.7437	14.2	354
23.44	27.5515	14.21	353
23.46	30.1608	14.22	354
23.48	34.3655	14.23	355
23.5	37.9737	14.24	355
23.52	41.4986	14.25	357
23.54	48.7571	14.26	357
23.56	60.3955	14.27	355
23.58	68.7139	14.28	355
23.6	62.887	14.29	358
23.62	47.9787	14.3	358
23.64	34.536	14.31	360
23.66	25.5391	14.32	361
23.68	20.309	14.33	375
23.7	17.6326	14.34	384
23.72	16.6176	14.35	395
23.74	16.8584	14.36	399
23.76	18.4134	14.37	409
23.78	21.7814	14.38	428
23.8	27.8482	14.39	444
23.82	37.565	14.4	469
23.84	50.6058	14.41	496
23.86	62.1028	14.42	520
23.88	65.3776	14.43	558
23.9	64.0386	14.44	593
23.92	64.048	14.45	633
23.94	60.9957	14.46	673
23.96	51.7639	14.47	716
23.98	42.0333	14.48	755
24	35.7072	14.49	784
24.02	33.4563	14.5	809
24.04	35.2019	14.51	814
24.06	41.488	14.52	834
24.08	54.1772	14.53	851
24.1	76.4753	14.54	884
24.12	111.585	14.55	884
24.14	156.988	14.56	879
24.16	191.274	14.57	843
24.18	188.863	14.58	786
24.2	167.466	14.59	749
24.22	147.537	14.6	714
24.24	122.559	14.61	680
24.26	91.7628	14.62	641
24.28	65.8868	14.63	604
24.3	49.1695	14.64	559
24.32	40.3822	14.65	516
24.34	37.3742	14.66	489
24.36	37.2378	14.67	466
24.38	35.3085	14.68	447
24.4	29.5873	14.69	431
24.42	23.285	14.7	409
24.44	18.5037	14.71	393
24.46	15.3666	14.72	375
24.48	13.4442	14.73	363
24.5	12.3216	14.74	358
24.52	11.7541	14.75	348
24.54	11.5998	14.76	350
24.56	11.8254	14.77	341
24.58	12.4729	14.78	330
24.6	13.6738	14.79	327
24.62	15.71	14.8	325
24.64	19.1192	14.81	322
24.66	24.5443	14.82	319
24.68	33.529	14.83	318
24.7	46.5281	14.84	315
24.72	62.4463	14.85	315
24.74	73.5125	14.86	316
24.76	70.2411	14.87	316
24.78	60.1538	14.88	314
24.8	55.2457	14.89	313
24.82	60.1332	14.9	310
24.84	75.291	14.91	309
24.86	95.5074	14.92	310
24.88	103.651	14.93	309
24.9	88.2347	14.94	309
24.92	64.5324	14.95	311
24.94	45.9673	14.96	310
24.96	34.3708	14.97	310
24.98	27.2768	14.98	310
25	22.185	14.99	309
25.02	18.4473	15	312
25.04	15.9869	15.01	314
25.06	14.4901	15.02	315
25.08	13.8178	15.03	316
25.1	13.7483	15.04	319
25.12	14.2063	15.05	321
25.14	15.1998	15.06	324
25.16	16.8186	15.07	326
25.18	19.254	15.08	330
25.2	22.8701	15.09	332
25.22	28.3844	15.1	334
25.24	37.2412	15.11	337
25.26	52.1489	15.12	338
25.28	77.5226	15.13	341
25.3	117.699	15.14	342
25.32	173.016	15.15	342
25.34	223.136	15.16	345
25.36	223.34	15.17	347
25.38	173.451	15.18	350
25.4	118.132	15.19	400
25.42	78.0181	15.2	411
25.44	52.9707	15.21	429
25.46	38.3237	15.22	455
25.48	29.8637	15.23	482
25.5	24.9828	15.24	517
25.52	22.4297	15.25	564
25.54	21.8618	15.26	619
25.56	23.5	15.27	699
25.58	27.7942	15.28	796
25.6	34.619	15.29	921
25.62	40.9801	15.3	1076
25.64	40.4332	15.31	1256
25.66	33.7055	15.32	1459
25.68	27.1534	15.33	1695
25.7	23.9465	15.34	1980
25.72	24.3671	15.35	2268
25.74	27.7372	15.36	2631
25.76	31.0248	15.37	2970
25.78	29.9457	15.38	3250
25.8	25.7039	15.39	3432
25.82	22.6216	15.4	3546
25.84	22.2327	15.41	3499
25.86	23.6938	15.42	3421
25.88	24.1007	15.43	3270
25.9	22.3282	15.44	3051
25.92	21.0202	15.45	2653
25.94	21.9592	15.46	2261
25.96	23.7573	15.47	1930
25.98	23.0218	15.48	1616
26	18.8824	15.49	1343
26.02	14.3599	15.5	1120
26.04	11.0632	15.51	931
26.06	9.01272	15.52	794
26.08	7.85976	15.53	693
26.1	7.29929	15.54	612
26.12	7.15884	15.55	555
26.14	7.37755	15.56	521
26.16	7.93176	15.57	478
26.18	8.67601	15.58	448
26.2	9.20617	15.59	440
26.22	9.36224	15.6	438
26.24	9.83521	15.61	422
26.26	11.1333	15.62	414
26.28	13.7314	15.63	413
26.3	18.0907	15.64	359
26.32	24.1972	15.65	363
26.34	29.8183	15.66	366
26.36	30.6289	15.67	368
26.38	26.9044	15.68	365
26.4	23.1092	15.69	362
26.42	20.439	15.7	363
26.44	18.1537	15.71	362
26.46	16.5196	15.72	360
26.48	15.9516	15.73	356
26.5	16.4251	15.74	353
26.52	17.8514	15.75	348
26.54	20.2616	15.76	343
26.56	23.8837	15.77	342
26.58	29.1812	15.78	341
26.6	37.2445	15.79	337
26.62	50.2155	15.8	330
26.64	71.9463	15.81	327
26.66	108.066	15.82	324
26.68	163.833	15.83	318
26.7	235.42	15.84	311
26.72	290.298	15.85	307
26.74	279.282	15.86	303
26.76	215.234	15.87	298
26.78	149.198	15.88	295
26.8	103.378	15.89	292
26.82	77.5862	15.9	288
26.84	65.2376	15.91	287
26.86	58.7748	15.92	287
26.88	52.3261	15.93	285
26.9	46.3749	15.94	283
26.92	40.5208	15.95	281
26.94	33.471	15.96	278
26.96	27.1232	15.97	277
26.98	22.9285	15.98	278
27	21.0315	15.99	279
27.02	21.09	16	283
27.04	22.9374	16.01	285
27.06	25.7189	16.02	286
27.08	27.1956	16.03	288
27.1	26.612	16.04	290
27.12	26.7009	16.05	291
27.14	29.7991	16.06	293
27.16	36.5046	16.07	295
27.18	45.0564	16.08	297
27.2	49.3923	16.09	298
27.22	46.3469	16.1	302
27.24	42.1471	16.11	305
27.26	42.2453	16.12	307
27.28	48.2231	16.13	308
27.3	59.5683	16.14	309
27.32	75.9116	16.15	310
27.34	100.233	16.16	312
27.36	129.185	16.17	312
27.38	140.273	16.18	312
27.4	117.77	16.19	312
27.42	83.231	16.2	313
27.44	55.6885	16.21	315
27.46	37.4988	16.22	313
27.48	26.4864	16.23	312
27.5	19.8823	16.24	309
27.52	15.7455	16.25	305
27.54	12.9752	16.26	302
27.56	11.011	16.27	301
27.58	9.56546	16.28	299
27.6	8.47723	16.29	298
27.62	7.64702	16.3	298
27.64	7.01009	16.31	295
27.66	6.52079	16.32	292
27.68	6.15418	16.33	290
27.7	5.89317	16.34	287
27.72	5.71571	16.35	285
27.74	5.62088	16.36	285
27.76	5.60492	16.37	286
27.78	5.67337	16.38	288
27.8	5.84254	16.39	288
27.82	6.11695	16.4	289
27.84	6.5157	16.41	289
27.86	7.14314	16.42	288
27.88	8.0905	16.43	286
27.9	9.59885	16.44	285
27.92	12.0729	16.45	284
27.94	16.1001	16.46	283
27.96	22.2178	16.47	283
27.98	29.943	16.48	283
28	35.5268	16.49	283
28.02	34.2115	16.5	281
28.04	29.018	16.51	281
28.06	25.3115	16.52	279
28.08	25.168	16.53	278
28.1	29.2237	16.54	274
28.12	37.8281	16.55	274
28.14	49.9788	16.56	277
28.16	60.9978	16.57	269
28.18	65.8018	16.58	276
28.2	64.2643	16.59	286
28.22	62.6337	16.6	296
28.24	63.6154	16.61	296
28.26	62.1679	16.62	297
28.28	52.7527	16.63	303
28.3	40.3866	16.64	308
28.32	31.0674	16.65	311
28.34	26.0028	16.66	327
28.36	24.7777	16.67	347
28.38	27.3059	16.68	358
28.4	34.4882	16.69	365
28.42	47.0649	16.7	382
28.44	64.6641	16.71	389
28.46	79.4528	16.72	406
28.48	76.9461	16.73	422
28.5	59.7692	16.74	439
28.52	42.3676	16.75	456
28.54	30.2112	16.76	454
28.56	22.9677	16.77	456
28.58	19.0152	16.78	450
28.6	17.1192	16.79	444
28.62	16.5412	16.8	429
28.64	16.9981	16.81	417
28.66	18.5327	16.82	403
28.68	21.6126	16.83	381
28.7	26.9271	16.84	365
28.72	35.3182	16.85	361
28.74	46.8811	16.86	350
28.76	58.4077	16.87	345
28.78	64.0256	16.88	329
28.8	67.0591	16.89	318
28.82	77.6359	16.9	303
28.84	102.302	16.91	282
28.86	142.904	16.92	267
28.88	188.297	16.93	266
28.9	209.739	16.94	262
28.92	187.445	16.95	266
28.94	138.649	16.96	266
28.96	93.6082	16.97	266
28.98	62.3814	16.98	263
29	43.0284	16.99	254
29.02	31.4817	17	251
29.04	24.4957	17.01	249
29.06	20.1173	17.02	248
29.08	17.3686	17.03	248
29.1	15.835	17.04	249
29.12	15.3731	17.05	248
29.14	15.8524	17.06	247
29.16	16.6848	17.07	246
29.18	16.7713	17.08	245
29.2	16.2779	17.09	243
29.22	16.3712	17.1	243
29.24	16.9783	17.11	242
29.26	16.5736	17.12	242
29.28	14.5622	17.13	243
29.3	12.4	17.14	245
29.32	11.0627	17.15	245
29.34	10.7181	17.16	247
29.36	11.4271	17.17	250
29.38	13.4476	17.18	251
29.4	17.2811	17.19	249
29.42	23.396	17.2	249
29.44	31.0765	17.21	251
29.46	36.5003	17.22	252
29.48	35.7844	17.23	253
29.5	29.784	17.24	253
29.52	22.5753	17.25	253
29.54	17.1845	17.26	253
29.56	14.0387	17.27	254
29.58	12.5936	17.28	256
29.6	12.1736	17.29	256
29.62	12.1677	17.3	255
29.64	12.5229	17.31	256
29.66	13.4284	17.32	257
29.68	15.0298	17.33	257
29.7	17.2032	17.34	254
29.72	20.1318	17.35	254
29.74	24.8452	17.36	254
29.76	32.8688	17.37	255
29.78	46.5307	17.38	256
29.8	68.8495	17.39	256
29.82	101.487	17.4	256
29.84	139.224	17.41	255
29.86	166.653	17.42	256
29.88	162.085	17.43	259
29.9	126.76	17.44	260
29.92	89.1574	17.45	262
29.94	63.4907	17.46	264
29.96	50.2275	17.47	265
29.98	46.9053	17.48	265
30	50.3548	17.49	267
		17.5	271
		17.51	276
		17.52	280
		17.53	284
		17.54	290
		17.55	295
		17.56	304
		17.57	311
		17.58	317
		17.59	322
		17.6	328
		17.61	333
		17.62	338
		17.63	342
		17.64	347
		17.65	366
		17.66	364
		17.67	367
		17.68	367
		17.69	359
		17.7	358
		17.71	356
		17.72	353
		17.73	358
		17.74	360
		17.75	375
		17.76	377
		17.77	378
		17.78	374
		17.79	375
		17.8	362
		17.81	351
		17.82	351
		17.83	351
		17.84	343
		17.85	334
		17.86	319
		17.87	314
		17.88	307
		17.89	305
		17.9	320
		17.91	330
		17.92	332
		17.93	324
		17.94	319
		17.95	314
		17.96	311
		17.97	311
		17.98	309
		17.99	306
		18	304
		18.01	304
		18.02	302
		18.03	296
		18.04	291
		18.05	286
		18.06	283
		18.07	278
		18.08	276
		18.09	274
		18.1	272
		18.11	269
		18.12	265
		18.13	264
		18.14	263
		18.15	264
		18.16	264
		18.17	265
		18.18	265
		18.19	264
		18.2	267
		18.21	268
		18.22	269
		18.23	271
		18.24	271
		18.25	272
		18.26	272
		18.27	273
		18.28	274
		18.29	274
		18.3	273
		18.31	273
		18.32	275
		18.33	274
		18.34	275
		18.35	275
		18.36	276
		18.37	276
		18.38	279
		18.39	279
		18.4	279
		18.41	281
		18.42	282
		18.43	282
		18.44	283
		18.45	284
		18.46	281
		18.47	282
		18.48	280
		18.49	280
		18.5	280
		18.51	278
		18.52	275
		18.53	274
		18.54	273
		18.55	271
		18.56	267
		18.57	265
		18.58	264
		18.59	262
		18.6	262
		18.61	263
		18.62	265
		18.63	263
		18.64	263
		18.65	263
		18.66	264
		18.67	263
		18.68	264
		18.69	263
		18.7	264
		18.71	265
		18.72	263
		18.73	262
		18.74	263
		18.75	263
		18.76	261
		18.77	262
		18.78	262
		18.79	263
		18.8	261
		18.81	260
		18.82	259
		18.83	261
		18.84	261
		18.85	265
		18.86	267
		18.87	273
		18.88	277
		18.89	279
		18.9	283
		18.91	287
		18.92	292
		18.93	296
		18.94	300
		18.95	309
		18.96	328
		18.97	339
		18.98	341
		18.99	339
		19	331
		19.01	336
		19.02	345
		19.03	362
		19.04	379
		19.05	396
		19.06	410
		19.07	422
		19.08	425
		19.09	429
		19.1	437
		19.11	441
		19.12	441
		19.13	453
		19.14	455
		19.15	459
		19.16	452
		19.17	436
		19.18	428
		19.19	415
		19.2	406
		19.21	405
		19.22	402
		19.23	413
		19.24	421
		19.25	425
		19.26	435
		19.27	440
		19.28	438
		19.29	443
		19.3	442
		19.31	445
		19.32	446
		19.33	441
		19.34	436
		19.35	442
		19.36	451
		19.37	468
		19.38	478
		19.39	488
		19.4	492
		19.41	484
		19.42	469
		19.43	467
		19.44	462
		19.45	451
		19.46	445
		19.47	443
		19.48	437
		19.49	426
		19.5	411
		19.51	403
		19.52	394
		19.53	382
		19.54	383
		19.55	390
		19.56	384
		19.57	385
		19.58	393
		19.59	398
		19.6	397
		19.61	388
		19.62	387
		19.63	387
		19.64	385
		19.65	385
		19.66	386
		19.67	382
		19.68	380
		19.69	378
		19.7	373
		19.71	370
		19.72	365
		19.73	362
		19.74	356
		19.75	351
		19.76	349
		19.77	346
		19.78	342
		19.79	336
		19.8	330
		19.81	325
		19.82	321
		19.83	317
		19.84	313
		19.85	311
		19.86	307
		19.87	302
		19.88	299
		19.89	297
		19.9	294
		19.91	288
		19.92	284
		19.93	283
		19.94	280
		19.95	277
		19.96	275
		19.97	273
		19.98	272
		19.99	271
		20	270
		20.01	269
		20.02	268
		20.03	268
		20.04	268
		20.05	270
		20.06	271
		20.07	270
		20.08	271
		20.09	269
		20.1	269
		20.11	272
		20.12	274
		20.13	276
		20.14	278
		20.15	280
		20.16	280
		20.17	282
		20.18	282
		20.19	283
		20.2	283
		20.21	284
		20.22	285
		20.23	287
		20.24	287
		20.25	287
		20.26	290
		20.27	289
		20.28	288
		20.29	288
		20.3	287
		20.31	286
		20.32	284
		20.33	283
		20.34	280
		20.35	278
		20.36	274
		20.37	271
		20.38	269
		20.39	268
		20.4	266
		20.41	265
		20.42	262
		20.43	261
		20.44	260
		20.45	257
		20.46	254
		20.47	253
		20.48	252
		20.49	252
		20.5	253
		20.51	254
		20.52	254
		20.53	253
		20.54	253
		20.55	252
		20.56	253
		20.57	252
		20.58	252
		20.59	253
		20.6	251
		20.61	252
		20.62	250
		20.63	250
		20.64	249
		20.65	249
		20.66	249
		20.67	250
		20.68	250
		20.69	250
		20.7	250
		20.71	251
		20.72	252
		20.73	253
		20.74	253
		20.75	253
		20.76	256
		20.77	259
		20.78	260
		20.79	260
		20.8	259
		20.81	259
		20.82	260
		20.83	260
		20.84	259
		20.85	259
		20.86	260
		20.87	259
		20.88	260
		20.89	260
		20.9	261
		20.91	262
		20.92	263
		20.93	263
		20.94	264
		20.95	266
		20.96	269
		20.97	269
		20.98	270
		20.99	272
		21	275
		21.01	278
		21.02	280
		21.03	282
		21.04	284
		21.05	287
		21.06	291
		21.07	292
		21.08	294
		21.09	294
		21.1	299
		21.11	304
		21.12	310
		21.13	316
		21.14	328
		21.15	327
		21.16	329
		21.17	341
		21.18	351
		21.19	369
		21.2	384
		21.21	408
		21.22	426
		21.23	447
		21.24	475
		21.25	505
		21.26	522
		21.27	542
		21.28	562
		21.29	592
		21.3	603
		21.31	618
		21.32	628
		21.33	637
		21.34	646
		21.35	664
		21.36	663
		21.37	668
		21.38	670
		21.39	665
		21.4	642
		21.41	624
		21.42	603
		21.43	584
		21.44	580
		21.45	578
		21.46	580
		21.47	565
		21.48	548
		21.49	528
		21.5	507
		21.51	502
		21.52	496
		21.53	490
		21.54	481
		21.55	470
		21.56	468
		21.57	460
		21.58	465
		21.59	458
		21.6	453
		21.61	448
		21.62	445
		21.63	441
		21.64	435
		21.65	431
		21.66	449
		21.67	420
		21.68	414
		21.69	406
		21.7	400
		21.71	393
		21.72	387
		21.73	379
		21.74	373
		21.75	365
		21.76	357
		21.77	349
		21.78	342
		21.79	338
		21.8	335
		21.81	330
		21.82	326
		21.83	323
		21.84	321
		21.85	319
		21.86	316
		21.87	313
		21.88	309
		21.89	306
		21.9	303
		21.91	300
		21.92	300
		21.93	299
		21.94	299
		21.95	298
		21.96	298
		21.97	297
		21.98	297
		21.99	296
		22	298
		22.01	298
		22.02	299
		22.03	301
		22.04	300
		22.05	301
		22.06	303
		22.07	305
		22.08	307
		22.09	308
		22.1	308
		22.11	307
		22.12	307
		22.13	306
		22.14	307
		22.15	306
		22.16	304
		22.17	303
		22.18	303
		22.19	303
		22.2	303
		22.21	304
		22.22	305
		22.23	303
		22.24	300
		22.25	299
		22.26	297
		22.27	294
		22.28	292
		22.29	291
		22.3	288
		22.31	284
		22.32	283
		22.33	280
		22.34	276
		22.35	274
		22.36	272
		22.37	268
		22.38	265
		22.39	263
		22.4	262
		22.41	260
		22.42	260
		22.43	260
		22.44	261
		22.45	260
		22.46	262
		22.47	262
		22.48	261
		22.49	263
		22.5	265
		22.51	267
		22.52	266
		22.53	267
		22.54	267
		22.55	268
		22.56	268
		22.57	269
		22.58	272
		22.59	273
		22.6	273
		22.61	274
		22.62	274
		22.63	274
		22.64	275
		22.65	275
		22.66	275
		22.67	276
		22.68	278
		22.69	279
		22.7	280
		22.71	279
		22.72	279
		22.73	279
		22.74	282
		22.75	282
		22.76	283
		22.77	281
		22.78	283
		22.79	285
		22.8	285
		22.81	285
		22.82	287
		22.83	290
		22.84	291
		22.85	295
		22.86	301
		22.87	306
		22.88	313
		22.89	316
		22.9	319
		22.91	323
		22.92	326
		22.93	331
		22.94	337
		22.95	345
		22.96	354
		22.97	360
		22.98	368
		22.99	374
		23	382
		23.01	392
		23.02	402
		23.03	383
		23.04	398
		23.05	424
		23.06	453
		23.07	472
		23.08	472
		23.09	480
		23.1	483
		23.11	490
		23.12	509
		23.13	523
		23.14	538
		23.15	544
		23.16	546
		23.17	559
		23.18	567
		23.19	584
		23.2	601
		23.21	603
		23.22	600
		23.23	590
		23.24	580
		23.25	576
		23.26	571
		23.27	567
		23.28	563
		23.29	552
		23.3	535
		23.31	516
		23.32	504
		23.33	493
		23.34	478
		23.35	455
		23.36	436
		23.37	419
		23.38	401
		23.39	394
		23.4	392
		23.41	393
		23.42	395
		23.43	395
		23.44	395
		23.45	399
		23.46	391
		23.47	393
		23.48	395
		23.49	398
		23.5	404
		23.51	410
		23.52	414
		23.53	418
		23.54	424
		23.55	429
		23.56	434
		23.57	439
		23.58	442
		23.59	444
		23.6	446
		23.61	448
		23.62	450
		23.63	448
		23.64	448
		23.65	446
		23.66	445
		23.67	444
		23.68	443
		23.69	439
		23.7	438
		23.71	420
		23.72	421
		23.73	429
		23.74	428
		23.75	440
		23.76	450
		23.77	451
		23.78	456
		23.79	463
		23.8	464
		23.81	476
		23.82	483
		23.83	504
		23.84	519
		23.85	525
		23.86	530
		23.87	527
		23.88	519
		23.89	528
		23.9	535
		23.91	539
		23.92	534
		23.93	529
		23.94	525
		23.95	512
		23.96	510
		23.97	510
		23.98	505
		23.99	490
		24	471
		24.01	463
		24.02	451
		24.03	459
		24.04	455
		24.05	451
		24.06	446
		24.07	437
		24.08	444
		24.09	449
		24.1	449
		24.11	456
		24.12	464
		24.13	474
		24.14	476
		24.15	487
		24.16	489
		24.17	487
		24.18	493
		24.19	505
		24.2	516
		24.21	523
		24.22	531
		24.23	536
		24.24	527
		24.25	531
		24.26	535
		24.27	531
		24.28	522
		24.29	515
		24.3	507
		24.31	489
		24.32	467
		24.33	450
		24.34	427
		24.35	405
		24.36	380
		24.37	372
		24.38	368
		24.39	369
		24.4	363
		24.41	352
		24.42	343
		24.43	333
		24.44	322
		24.45	315
		24.46	311
		24.47	307
		24.48	306
		24.49	305
		24.5	304
		24.51	303
		24.52	300
		24.53	299
		24.54	297
		24.55	295
		24.56	294
		24.57	295
		24.58	298
		24.59	298
		24.6	300
		24.61	301
		24.62	303
		24.63	304
		24.64	307
		24.65	308
		24.66	312
		24.67	315
		24.68	319
		24.69	323
		24.7	328
		24.71	336
		24.72	341
		24.73	347
		24.74	352
		24.75	358
		24.76	363
		24.77	368
		24.78	372
		24.79	378
		24.8	381
		24.81	384
		24.82	384
		24.83	389
		24.84	390
		24.85	391
		24.86	390
		24.87	391
		24.88	389
		24.89	387
		24.9	386
		24.91	382
		24.92	380
		24.93	377
		24.94	377
		24.95	374
		24.96	370
		24.97	364
[truncated: 5,503 more rows]

## Sheet: Figure 3k
Cu-2										Cu-1
967.25	1129.45	--	--	--	--	--	1130.61			967.15	1132.19	--	--	--	--	--	1133.72
967.2	1124.48	--	--	--	--	--	1125.64			967.1	1126.27	--	--	--	--	--	1127.83
967.15	1135.22	--	--	--	--	--	1136.39			967.05	1116.04	--	--	--	--	--	1117.61
967.1	1146.44	--	--	--	--	--	1147.62			967	1111.01	--	--	--	--	--	1112.6
967.05	1164.21	--	--	--	--	--	1165.41			966.95	1108.11	--	--	--	--	--	1109.72
967	1171.79	--	--	--	--	--	1173			966.9	1109.36	--	--	--	--	--	1111
966.95	1146.01	--	--	--	--	--	1147.23			966.85	1121.36	--	--	--	--	--	1123.03
966.9	1128.18	--	--	--	--	--	1129.41			966.8	1107.89	--	--	--	--	--	1109.59
966.85	1130.5	--	--	--	--	--	1131.75			966.75	1089.08	--	--	--	--	--	1090.81
966.8	1146.7	--	--	--	--	--	1147.96			966.7	1087.15	--	--	--	--	--	1088.91
966.75	1156.46	--	--	--	--	--	1157.74			966.65	1092.92	--	--	--	--	--	1094.73
966.7	1149.16	--	--	--	--	--	1150.45			966.6	1109.53	--	--	--	--	--	1111.38
966.65	1155.88	--	--	--	--	--	1157.2			966.55	1126.34	--	--	--	--	--	1128.25
966.6	1164.94	--	--	--	--	--	1166.27			966.5	1116.55	--	--	--	--	--	1118.51
966.55	1134.08	--	--	--	--	--	1135.44			966.45	1113.67	--	--	--	--	--	1115.7
966.5	1132.76	--	--	--	--	--	1134.15			966.4	1116.16	--	--	--	--	--	1118.26
966.45	1133.29	--	--	--	--	--	1134.7			966.35	1101.93	--	--	--	--	--	1104.11
966.4	1115.12	--	--	--	--	--	1116.56			966.3	1117.41	--	--	--	--	--	1119.68
966.35	1126.99	--	--	--	--	--	1128.47			966.25	1122.6	--	--	--	--	--	1124.98
966.3	1121.08	--	--	--	--	--	1122.6			966.2	1120.3	--	--	--	--	--	1122.81
966.25	1142.7	--	--	--	--	--	1144.25			966.15	1118.71	--	--	--	--	--	1121.35
966.2	1126.18	--	--	--	--	--	1127.78			966.1	1113.24	--	--	--	--	--	1116.04
966.15	1099.15	--	--	--	--	--	1100.81			966.05	1133.7	--	--	--	--	--	1136.68
966.1	1116.12	--	--	--	--	--	1117.83			966	1126.42	--	--	--	--	--	1129.6
966.05	1116.75	--	--	--	--	--	1118.52			965.95	1114.06	--	--	--	--	--	1117.46
966	1128.48	--	--	--	--	--	1130.33			965.9	1122.77	--	--	--	--	--	1126.42
965.95	1125.07	--	--	--	--	--	1126.99			965.85	1115.83	--	--	--	--	--	1119.77
965.9	1114.42	--	--	--	--	--	1116.43			965.8	1106.22	1117.33	1118.65	1117.17	1119.43	1117.08	1121.34
965.85	1110.55	--	--	--	--	--	1112.66			965.75	1103.33	1116.72	1118.04	1116.56	1119.16	1116.46	1121.09
965.8	1090.5	--	--	--	--	--	1092.71			965.7	1110.23	1115.76	1117.1	1115.6	1118.58	1115.5	1120.53
965.75	1105.8	--	--	--	--	--	1108.13			965.65	1106.16	1110.87	1112.22	1110.71	1114.12	1110.61	1116.09
965.7	1101.67	--	--	--	--	--	1104.13			965.6	1116.02	1109.17	1110.53	1109.01	1112.89	1108.91	1114.88
965.65	1128.64	--	--	--	--	--	1131.23			965.55	1133.13	1109	1110.38	1108.84	1113.26	1108.74	1115.27
965.6	1119.33	--	--	--	--	--	1122.08			965.5	1126.7	1107.49	1108.88	1107.33	1112.35	1107.23	1114.37
965.55	1096.19	--	--	--	--	--	1099.11			965.45	1112.17	1103.97	1105.38	1103.81	1109.48	1103.7	1111.52
965.5	1094.96	1107.24	1107.93	1107.33	1108.67	1107.02	1110.12			965.4	1078.97	1100.84	1102.27	1100.68	1107.09	1100.58	1109.15
965.45	1106.71	1107.12	1107.82	1107.21	1108.74	1106.9	1110.21			965.35	1096.13	1100.82	1102.26	1100.66	1107.87	1100.56	1109.95
965.4	1108.02	1106.98	1107.68	1107.07	1108.8	1106.75	1110.28			965.3	1111.29	1100.79	1102.25	1100.63	1108.72	1100.52	1110.81
965.35	1098.87	1106.47	1107.18	1106.56	1108.53	1106.24	1110.01			965.25	1097.76	1100.75	1102.22	1100.58	1109.64	1100.48	1111.76
965.3	1106.36	1105.95	1106.67	1106.04	1108.26	1105.72	1109.76			965.2	1064.49	1100.71	1102.19	1100.55	1110.65	1100.44	1112.79
965.25	1110.62	1105.05	1105.78	1105.14	1107.63	1104.82	1109.14			965.15	1063.54	1100.68	1102.18	1100.52	1111.77	1100.41	1113.93
965.2	1114.53	1103.19	1103.92	1103.28	1106.07	1102.96	1107.59			965.1	1119.49	1100.64	1102.16	1100.48	1112.98	1100.37	1115.16
965.15	1113.22	1101.97	1102.71	1102.06	1105.17	1101.74	1106.7			965.05	1129.91	1100.56	1102.1	1100.4	1114.25	1100.28	1116.45
965.1	1096.99	1101.23	1101.98	1101.32	1104.77	1100.99	1106.32			965	1125.11	1100.46	1102.01	1100.3	1115.61	1100.18	1117.83
965.05	1100.74	1099.07	1099.84	1099.17	1103	1098.84	1104.55			964.95	1111	1100.34	1101.92	1100.19	1117.07	1100.07	1119.31
965	1098.92	1095.09	1095.86	1095.19	1099.41	1094.85	1100.98			964.9	1122.42	1100.22	1101.81	1100.06	1118.62	1099.94	1120.89
964.95	1067.46	1094.78	1095.56	1094.88	1099.53	1094.54	1101.11			964.85	1135.51	1100.05	1101.65	1099.89	1120.25	1099.77	1122.54
964.9	1083.02	1094.76	1095.55	1094.86	1099.97	1094.52	1101.57			964.8	1124.88	1099.79	1101.42	1099.63	1121.92	1099.51	1124.23
964.85	1110.29	1093.84	1094.64	1093.95	1099.55	1093.61	1101.16			964.75	1117.97	1099.51	1101.16	1099.36	1123.68	1099.23	1126.01
964.8	1082.89	1093.81	1094.62	1093.92	1100.04	1093.58	1101.66			964.7	1113.72	1099.23	1100.89	1099.07	1125.56	1098.95	1127.92
964.75	1061.96	1093.77	1094.59	1093.88	1100.55	1093.53	1102.18			964.65	1126.68	1098.95	1100.63	1098.79	1127.56	1098.66	1129.94
964.7	1103.26	1093.7	1094.52	1093.81	1101.06	1093.46	1102.71			964.6	1166.28	1098.65	1100.35	1098.5	1129.67	1098.37	1132.08
964.65	1120.67	1093.62	1094.46	1093.73	1101.6	1093.38	1103.26			964.55	1149.47	1098.33	1100.05	1098.18	1131.87	1098.04	1134.3
964.6	1103.47	1093.5	1094.34	1093.61	1102.12	1093.26	1103.79			964.5	1130.46	1097.98	1099.72	1097.83	1134.16	1097.69	1136.61
964.55	1105.54	1093.32	1094.18	1093.43	1102.62	1093.08	1104.31			964.45	1118.54	1097.59	1099.35	1097.44	1136.51	1097.3	1138.99
964.5	1115.16	1093.17	1094.03	1093.28	1103.17	1092.92	1104.88			964.4	1125.64	1097.16	1098.94	1097	1138.93	1096.87	1141.43
964.45	1101.15	1092.98	1093.86	1093.1	1103.73	1092.74	1105.44			964.35	1154.98	1096.69	1098.49	1096.54	1141.41	1096.4	1143.94
964.4	1095.89	1092.72	1093.61	1092.84	1104.23	1092.48	1105.96			964.3	1167.12	1096.22	1098.04	1096.07	1143.97	1095.92	1146.53
964.35	1110.51	1092.43	1093.33	1092.55	1104.73	1092.19	1106.47			964.25	1175.69	1095.75	1097.6	1095.6	1146.63	1095.46	1149.21
964.3	1095.67	1092.15	1093.06	1092.27	1105.26	1091.9	1107.02			964.2	1168.93	1095.26	1097.13	1095.11	1149.33	1094.96	1151.94
964.25	1097.94	1091.84	1092.76	1091.96	1105.79	1091.6	1107.57			964.15	1148.32	1094.72	1096.6	1094.57	1152.03	1094.42	1154.67
964.2	1105.7	1091.49	1092.42	1091.61	1106.3	1091.25	1108.09			964.1	1136.84	1094.1	1096.01	1093.95	1154.71	1093.8	1157.37
964.15	1118.25	1091.1	1092.04	1091.22	1106.78	1090.85	1108.58			964.05	1146.65	1093.44	1095.38	1093.3	1157.38	1093.14	1160.07
964.1	1112.37	1090.67	1091.62	1090.8	1107.24	1090.42	1109.06			964	1176.35	1092.76	1094.72	1092.62	1160.04	1092.46	1162.76
964.05	1114.13	1090.19	1091.16	1090.32	1107.65	1089.94	1109.49			963.95	1197.64	1092.07	1094.05	1091.93	1162.69	1091.77	1165.44
964	1128.34	1089.69	1090.67	1089.82	1108.05	1089.44	1109.9			963.9	1202.76	1091.38	1093.38	1091.24	1165.34	1091.07	1168.11
963.95	1136.99	1089.17	1090.16	1089.3	1108.43	1088.92	1110.3			963.85	1177.37	1090.69	1092.71	1090.54	1167.94	1090.38	1170.75
963.9	1116.38	1088.63	1089.63	1088.76	1108.79	1088.38	1110.68			963.8	1174.28	1089.98	1092.03	1089.83	1170.48	1089.67	1173.32
963.85	1124.12	1088.04	1089.05	1088.17	1109.09	1087.79	1110.99			963.75	1176.78	1089.26	1091.33	1089.11	1172.95	1088.94	1175.82
963.8	1118.02	1087.43	1088.45	1087.56	1109.36	1087.17	1111.28			963.7	1165.73	1088.53	1090.63	1088.38	1175.32	1088.21	1178.22
963.75	1102.3	1086.79	1087.83	1086.92	1109.58	1086.53	1111.52			963.65	1167.42	1087.8	1089.93	1087.66	1177.6	1087.49	1180.53
963.7	1102.6	1086.16	1087.21	1086.3	1109.79	1085.91	1111.75			963.6	1157.2	1087.09	1089.24	1086.94	1179.76	1086.77	1182.72
963.65	1131.92	1085.58	1086.64	1085.72	1110.02	1085.32	1111.99			963.55	1149.65	1086.35	1088.53	1086.21	1181.77	1086.03	1184.77
963.6	1124.94	1085.02	1086.1	1085.16	1110.24	1084.77	1112.23			963.5	1148.13	1085.57	1087.78	1085.44	1183.59	1085.25	1186.62
963.55	1120.24	1084.45	1085.54	1084.59	1110.4	1084.19	1112.41			963.45	1158.65	1084.76	1087	1084.63	1185.2	1084.44	1188.26
963.5	1100.09	1083.87	1084.98	1084.02	1110.52	1083.62	1112.54			963.4	1184.99	1083.92	1086.18	1083.78	1186.59	1083.6	1189.68
963.45	1096.3	1083.28	1084.4	1083.42	1110.56	1083.02	1112.6			963.35	1217.14	1083.03	1085.32	1082.89	1187.72	1082.7	1190.86
963.4	1114.9	1082.65	1083.78	1082.8	1110.52	1082.39	1112.59			963.3	1222.43	1082.12	1084.44	1081.98	1188.62	1081.79	1191.78
963.35	1120.64	1082.01	1083.16	1082.16	1110.42	1081.75	1112.5			963.25	1211.28	1081.19	1083.54	1081.06	1189.25	1080.86	1192.46
963.3	1117.52	1081.4	1082.57	1081.55	1110.28	1081.14	1112.38			963.2	1213.99	1080.22	1082.6	1080.08	1189.57	1079.89	1192.81
963.25	1127.13	1080.82	1082	1080.97	1110.1	1080.55	1112.23			963.15	1218.5	1079.19	1081.6	1079.05	1189.53	1078.85	1192.81
963.2	1112.61	1080.22	1081.41	1080.37	1109.85	1079.95	1111.99			963.1	1183.36	1078.14	1080.58	1078.01	1189.16	1077.81	1192.48
963.15	1103.01	1079.56	1080.77	1079.72	1109.48	1079.3	1111.64			963.05	1163.38	1077.08	1079.56	1076.95	1188.47	1076.75	1191.82
963.1	1107.93	1078.89	1080.11	1079.04	1109.02	1078.62	1111.2			963	1206.89	1076.01	1078.52	1075.89	1187.5	1075.68	1190.9
963.05	1103.63	1078.21	1079.45	1078.37	1108.51	1077.94	1110.71			962.95	1211.62	1074.94	1077.49	1074.82	1186.37	1074.6	1189.81
963	1122.87	1077.55	1078.81	1077.71	1107.96	1077.28	1110.18			962.9	1169.74	1073.88	1076.46	1073.76	1185	1073.54	1188.47
962.95	1128.48	1076.93	1078.2	1077.09	1107.4	1076.66	1109.64			962.85	1183.42	1072.83	1075.44	1072.7	1183.36	1072.49	1186.87
962.9	1100.35	1076.37	1077.67	1076.54	1106.87	1076.1	1109.14			962.8	1226.94	1071.8	1074.45	1071.68	1181.48	1071.46	1185.04
962.85	1109.5	1075.83	1077.14	1075.99	1106.33	1075.56	1108.62			962.75	1212.35	1070.78	1073.46	1070.66	1179.35	1070.43	1182.95
962.8	1102.81	1075.29	1076.62	1075.46	1105.78	1075.02	1108.09			962.7	1188.69	1069.76	1072.48	1069.64	1176.96	1069.41	1180.61
962.75	1087.77	1074.75	1076.1	1074.93	1105.16	1074.48	1107.5			962.65	1193.22	1068.78	1071.53	1068.66	1174.38	1068.43	1178.07
962.7	1080.16	1074.14	1075.51	1074.32	1104.41	1073.87	1106.77			962.6	1171.85	1067.84	1070.64	1067.73	1171.61	1067.49	1175.34
962.65	1101.31	1073.47	1074.86	1073.65	1103.53	1073.2	1105.91			962.55	1166.71	1066.93	1069.76	1066.81	1168.65	1066.58	1172.43
962.6	1090.86	1072.84	1074.24	1073.01	1102.63	1072.56	1105.04			962.5	1154.83	1066.04	1068.92	1065.93	1165.51	1065.69	1169.33
962.55	1102.5	1072.22	1073.65	1072.4	1101.68	1071.95	1104.11			962.45	1143.84	1065.21	1068.13	1065.1	1162.24	1064.86	1166.11
962.5	1143.59	1071.64	1073.09	1071.82	1100.71	1071.37	1103.17			962.4	1136.56	1064.42	1067.37	1064.31	1158.84	1064.06	1162.75
962.45	1154.02	1071.07	1072.54	1071.26	1099.7	1070.79	1102.18			962.35	1133.6	1063.64	1066.64	1063.53	1155.29	1063.28	1159.26
962.4	1098.55	1070.51	1072	1070.7	1098.64	1070.24	1101.15			962.3	1142.83	1062.9	1065.94	1062.79	1151.65	1062.54	1155.66
962.35	1081.81	1069.97	1071.48	1070.16	1097.55	1069.69	1100.08			962.25	1140.87	1062.18	1065.26	1062.08	1147.91	1061.82	1151.97
962.3	1081.06	1069.46	1070.99	1069.65	1096.44	1069.18	1099			962.2	1158.41	1061.49	1064.61	1061.38	1144.09	1061.12	1148.21
962.25	1092.13	1068.94	1070.49	1069.13	1095.28	1068.65	1097.87			962.15	1160.63	1060.81	1063.98	1060.71	1140.21	1060.44	1144.38
962.2	1074.41	1068.4	1069.97	1068.59	1094.05	1068.11	1096.67			962.1	1136.92	1060.15	1063.37	1060.05	1136.29	1059.79	1140.52
962.15	1066.14	1067.92	1069.52	1068.11	1092.86	1067.63	1095.5			962.05	1135.56	1059.51	1062.77	1059.41	1132.33	1059.14	1136.61
962.1	1076.23	1067.53	1069.16	1067.73	1091.73	1067.25	1094.4			962	1128.22	1058.87	1062.19	1058.78	1128.36	1058.5	1132.7
962.05	1091.11	1067.14	1068.78	1067.34	1090.55	1066.85	1093.26			961.95	1120.6	1058.27	1061.63	1058.18	1124.41	1057.9	1128.81
962	1108.71	1066.69	1068.36	1066.9	1089.31	1066.41	1092.04			961.9	1113.14	1057.7	1061.11	1057.6	1120.5	1057.32	1124.95
961.95	1100.38	1066.22	1067.92	1066.43	1088.01	1065.93	1090.78			961.85	1118.78	1057.16	1060.62	1057.07	1116.64	1056.78	1121.15
961.9	1091.26	1065.75	1067.47	1065.96	1086.7	1065.46	1089.5			961.8	1109	1056.67	1060.18	1056.58	1112.86	1056.29	1117.43
961.85	1101.34	1065.26	1067.01	1065.47	1085.36	1064.97	1088.19			961.75	1093.23	1056.19	1059.76	1056.1	1109.15	1055.81	1113.78
961.8	1108.78	1064.76	1066.53	1064.97	1084.01	1064.47	1086.87			961.7	1102.61	1055.71	1059.33	1055.63	1105.5	1055.33	1110.2
961.75	1092.6	1064.26	1066.06	1064.47	1082.65	1063.97	1085.54			961.65	1100.08	1055.25	1058.92	1055.16	1101.94	1054.86	1106.7
961.7	1088.05	1063.82	1065.65	1064.04	1081.35	1063.53	1084.27			961.6	1099.92	1054.8	1058.53	1054.72	1098.48	1054.41	1103.3
961.65	1078.9	1063.43	1065.28	1063.64	1080.09	1063.13	1083.05			961.55	1113.05	1054.36	1058.15	1054.28	1095.12	1053.97	1100.01
961.6	1069.03	1063.05	1064.93	1063.27	1078.87	1062.75	1081.86			961.5	1128.92	1053.96	1057.81	1053.88	1091.9	1053.57	1096.85
961.55	1069.1	1062.67	1064.58	1062.89	1077.65	1062.37	1080.68			961.45	1109.8	1053.58	1057.49	1053.5	1088.8	1053.18	1093.82
961.5	1051.58	1062.34	1064.28	1062.56	1076.49	1062.04	1079.55			961.4	1093.64	1053.18	1057.15	1053.11	1085.8	1052.78	1090.89
961.45	1075.46	1062.06	1064.03	1062.28	1075.4	1061.76	1078.5			961.35	1087.06	1052.77	1056.81	1052.7	1082.9	1052.37	1088.07
961.4	1086.24	1061.81	1063.82	1062.04	1074.36	1061.51	1077.49			961.3	1074.76	1052.38	1056.48	1052.32	1080.15	1051.98	1085.38
961.35	1087.42	1061.58	1063.62	1061.81	1073.35	1061.28	1076.53			961.25	1079.27	1052.02	1056.19	1051.96	1077.54	1051.62	1082.85
961.3	1071.85	1061.33	1063.4	1061.56	1072.35	1061.02	1075.57			961.2	1109.34	1051.69	1055.92	1051.63	1075.08	1051.28	1080.47
961.25	1071.33	1061.07	1063.18	1061.31	1071.37	1060.77	1074.62			961.15	1106.86	1051.39	1055.69	1051.33	1072.76	1050.98	1078.23
961.2	1070.45	1060.83	1062.97	1061.07	1070.42	1060.52	1073.72			961.1	1075.15	1051.09	1055.46	1051.03	1070.58	1050.68	1076.13
961.15	1075.57	1060.54	1062.72	1060.79	1069.46	1060.24	1072.8			961.05	1058.18	1050.77	1055.21	1050.72	1068.5	1050.36	1074.12
961.1	1088.08	1060.22	1062.43	1060.47	1068.49	1059.91	1071.87			961	1074.33	1050.45	1054.97	1050.4	1066.52	1050.03	1072.24
961.05	1070.16	1059.87	1062.12	1060.12	1067.53	1059.56	1070.95			960.95	1088.36	1050.14	1054.73	1050.09	1064.68	1049.72	1070.48
961	1057.85	1059.53	1061.81	1059.78	1066.59	1059.22	1070.06			960.9	1099.86	1049.86	1054.53	1049.82	1062.97	1049.44	1068.86
960.95	1074.32	1059.18	1061.5	1059.43	1065.68	1058.87	1069.19			960.85	1114.32	1049.63	1054.38	1049.59	1061.42	1049.21	1067.39
960.9	1096.01	1058.83	1061.19	1059.09	1064.8	1058.52	1068.36			960.8	1089.43	1049.43	1054.26	1049.39	1060	1049.01	1066.06
960.85	1097.9	1058.47	1060.88	1058.73	1063.94	1058.16	1067.54			960.75	1053.89	1049.25	1054.17	1049.22	1058.7	1048.82	1064.86
960.8	1083	1058.15	1060.6	1058.41	1063.15	1057.84	1066.8			960.7	1035.58	1049.08	1054.08	1049.05	1057.5	1048.65	1063.75
960.75	1069.48	1057.88	1060.37	1058.15	1062.43	1057.56	1066.13			960.65	1052.22	1048.93	1054.02	1048.91	1056.41	1048.5	1062.76
960.7	1069.05	1057.58	1060.11	1057.85	1061.71	1057.26	1065.46			960.6	1055.52	1048.81	1053.99	1048.79	1055.43	1048.38	1061.88
960.65	1071.74	1057.28	1059.85	1057.55	1061.02	1056.96	1064.82			960.55	1047.78	1048.71	1053.98	1048.69	1054.55	1048.28	1061.1
960.6	1048.74	1057	1059.62	1057.28	1060.38	1056.68	1064.23			960.5	1047.25	1048.63	1053.99	1048.61	1053.76	1048.19	1060.41
960.55	1056.26	1056.79	1059.46	1057.07	1059.83	1056.47	1063.74			960.45	1039.31	1048.56	1054.02	1048.54	1053.04	1048.12	1059.8
960.5	1083.74	1056.66	1059.37	1056.94	1059.38	1056.33	1063.34			960.4	1054.28	1048.48	1054.03	1048.47	1052.38	1048.03	1059.25
960.45	1058.2	1056.57	1059.33	1056.85	1059	1056.24	1063.01			960.35	1073.53	1048.39	1054.05	1048.39	1051.78	1047.95	1058.76
960.4	1053.35	1056.44	1059.26	1056.73	1058.6	1056.12	1062.68			960.3	1083.09	1048.32	1054.08	1048.32	1051.24	1047.87	1058.34
960.35	1052.53	1056.28	1059.14	1056.57	1058.19	1055.95	1062.32			960.25	1082.76	1048.25	1054.12	1048.25	1050.75	1047.8	1057.97
960.3	1053.07	1056.11	1059.03	1056.4	1057.8	1055.79	1061.99			960.2	1061.66	1048.17	1054.15	1048.18	1050.3	1047.72	1057.64
960.25	1053.35	1055.9	1058.88	1056.2	1057.38	1055.57	1061.63			960.15	1038.13	1048.08	1054.17	1048.09	1049.88	1047.62	1057.34
960.2	1087.55	1055.68	1058.71	1055.98	1056.97	1055.35	1061.28			960.1	1035.66	1047.96	1054.16	1047.97	1049.46	1047.5	1057.05
960.15	1092.19	1055.52	1058.61	1055.82	1056.63	1055.19	1061.01			960.05	1051.81	1047.82	1054.15	1047.84	1049.06	1047.36	1056.78
960.1	1071.33	1055.36	1058.5	1055.66	1056.31	1055.03	1060.76			960	1062	1047.7	1054.15	1047.72	1048.71	1047.24	1056.56
960.05	1075.04	1055.18	1058.38	1055.48	1055.99	1054.84	1060.5			959.95	1062.55	1047.6	1054.17	1047.63	1048.41	1047.14	1056.4
960	1059.99	1055.01	1058.28	1055.32	1055.69	1054.68	1060.27			959.9	1075.23	1047.51	1054.22	1047.54	1048.15	1047.05	1056.27
959.95	1044.62	1054.85	1058.18	1055.17	1055.42	1054.52	1060.07			959.85	1073.49	1047.4	1054.23	1047.44	1047.88	1046.93	1056.15
959.9	1058.65	1054.65	1058.05	1054.97	1055.11	1054.32	1059.84			959.8	1051.62	1047.25	1054.22	1047.29	1047.59	1046.78	1056.01
959.85	1063.35	1054.5	1057.96	1054.82	1054.87	1054.16	1059.66			959.75	1049.95	1047.07	1054.18	1047.11	1047.29	1046.6	1055.86
959.8	1038.25	1054.41	1057.94	1054.73	1054.68	1054.07	1059.56			959.7	1069.27	1046.88	1054.14	1046.93	1047	1046.41	1055.73
959.75	1049.4	1054.32	1057.92	1054.64	1054.52	1053.97	1059.47			959.65	1094.1	1046.71	1054.11	1046.76	1046.73	1046.23	1055.62
959.7	1076.48	1054.25	1057.92	1054.58	1054.38	1053.9	1059.41			959.6	1089.77	1046.54	1054.1	1046.6	1046.49	1046.06	1055.54
959.65	1055.65	1054.17	1057.92	1054.5	1054.24	1053.83	1059.36			959.55	1067.53	1046.4	1054.11	1046.47	1046.28	1045.92	1055.5
959.6	1058.28	1054.1	1057.92	1054.44	1054.12	1053.75	1059.32			959.5	1058.85	1046.28	1054.15	1046.34	1046.1	1045.79	1055.49
959.55	1066.02	1054.04	1057.94	1054.38	1054.01	1053.69	1059.29			959.45	1048.85	1046.13	1054.17	1046.2	1045.9	1045.64	1055.47
959.5	1061.81	1054	1057.98	1054.34	1053.92	1053.65	1059.3			959.4	1042.55	1045.96	1054.17	1046.03	1045.68	1045.47	1055.44
959.45	1062.44	1053.92	1057.99	1054.27	1053.81	1053.57	1059.28			959.35	1043.49	1045.77	1054.15	1045.85	1045.45	1045.27	1055.4
959.4	1041.45	1053.84	1058	1054.19	1053.7	1053.49	1059.26			959.3	1058.09	1045.59	1054.16	1045.68	1045.25	1045.09	1055.39
959.35	1051.41	1053.76	1058.01	1054.12	1053.59	1053.41	1059.25			959.25	1071.72	1045.42	1054.18	1045.51	1045.05	1044.92	1055.39
959.3	1050.76	1053.67	1058.01	1054.03	1053.47	1053.31	1059.23			959.2	1084.77	1045.26	1054.21	1045.36	1044.87	1044.76	1055.42
959.25	1056.34	1053.59	1058.02	1053.95	1053.36	1053.23	1059.23			959.15	1090.65	1045.13	1054.28	1045.23	1044.71	1044.63	1055.48
959.2	1055.06	1053.53	1058.06	1053.89	1053.28	1053.17	1059.25			959.1	1072.4	1045	1054.36	1045.11	1044.57	1044.5	1055.55
959.15	1072.82	1053.47	1058.1	1053.84	1053.21	1053.11	1059.29			959.05	1079.11	1044.87	1054.43	1044.98	1044.42	1044.36	1055.63
959.1	1066.1	1053.41	1058.15	1053.79	1053.13	1053.05	1059.32			959	1051.16	1044.71	1054.5	1044.83	1044.25	1044.2	1055.69
959.05	1046.38	1053.26	1058.1	1053.64	1052.97	1052.9	1059.27			958.95	1025.69	1044.55	1054.56	1044.67	1044.07	1044.03	1055.76
959	1055.01	1053.02	1057.98	1053.41	1052.72	1052.66	1059.15			958.9	1039.26	1044.41	1054.66	1044.54	1043.93	1043.89	1055.86
958.95	1055.81	1052.77	1057.84	1053.16	1052.46	1052.41	1059.01			958.85	1053.43	1044.32	1054.81	1044.46	1043.82	1043.8	1056.02
958.9	1066.94	1052.51	1057.7	1052.9	1052.19	1052.14	1058.86			958.8	1069.58	1044.26	1055	1044.4	1043.76	1043.73	1056.22
958.85	1096.09	1052.25	1057.56	1052.64	1051.92	1051.88	1058.72			958.75	1064.52	1044.22	1055.22	1044.37	1043.71	1043.69	1056.44
958.8	1099.22	1052.03	1057.47	1052.43	1051.7	1051.67	1058.64			958.7	1032.3	1044.19	1055.46	1044.35	1043.68	1043.66	1056.69
958.75	1059.84	1051.87	1057.44	1052.27	1051.53	1051.5	1058.61			958.65	1031.71	1044.17	1055.71	1044.33	1043.65	1043.64	1056.96
958.7	1059.49	1051.71	1057.41	1052.12	1051.36	1051.34	1058.58			958.6	1041.59	1044.13	1055.97	1044.3	1043.61	1043.6	1057.22
958.65	1053.87	1051.56	1057.4	1051.97	1051.21	1051.19	1058.58			958.55	1049.53	1044.08	1056.21	1044.26	1043.55	1043.54	1057.48
958.6	1039.48	1051.45	1057.43	1051.86	1051.09	1051.07	1058.61			958.5	1057.6	1044.03	1056.47	1044.21	1043.49	1043.49	1057.74
958.55	1034.23	1051.38	1057.51	1051.8	1051.02	1051	1058.7			958.45	1050.3	1044.01	1056.77	1044.2	1043.47	1043.46	1058.05
958.5	1043.58	1051.34	1057.63	1051.77	1050.97	1050.96	1058.82			958.4	1040.84	1043.99	1057.08	1044.19	1043.44	1043.44	1058.38
958.45	1043.61	1051.33	1057.78	1051.76	1050.96	1050.95	1058.98			958.35	1057.15	1043.95	1057.39	1044.16	1043.41	1043.4	1058.7
958.4	1035.89	1051.32	1057.93	1051.75	1050.94	1050.94	1059.14			958.3	1056.67	1043.9	1057.7	1044.12	1043.35	1043.35	1059.02
958.35	1036.65	1051.27	1058.06	1051.71	1050.89	1050.89	1059.27			958.25	1028.04	1043.85	1058.02	1044.07	1043.3	1043.3	1059.35
958.3	1077.85	1051.23	1058.19	1051.67	1050.85	1050.84	1059.41			958.2	1032.38	1043.79	1058.35	1044.02	1043.24	1043.23	1059.7
958.25	1080.53	1051.17	1058.32	1051.62	1050.79	1050.78	1059.55			958.15	1058.98	1043.74	1058.69	1043.97	1043.17	1043.17	1060.05
958.2	1065.16	1051.1	1058.45	1051.55	1050.72	1050.71	1059.68			958.1	1054.68	1043.69	1059.06	1043.93	1043.12	1043.12	1060.43
958.15	1076.31	1051.05	1058.6	1051.51	1050.67	1050.66	1059.84			958.05	1049.55	1043.64	1059.45	1043.89	1043.07	1043.07	1060.84
958.1	1052.8	1050.97	1058.73	1051.44	1050.58	1050.58	1059.97			958	1058.58	1043.61	1059.87	1043.87	1043.04	1043.04	1061.27
958.05	1047.08	1050.84	1058.81	1051.31	1050.45	1050.45	1060.07			957.95	1055.34	1043.59	1060.31	1043.85	1043.01	1043.01	1061.73
958	1039.82	1050.67	1058.86	1051.14	1050.27	1050.27	1060.12			957.9	1034.87	1043.54	1060.76	1043.82	1042.96	1042.96	1062.2
957.95	1031.76	1050.5	1058.93	1050.98	1050.1	1050.1	1060.2			957.85	1025.27	1043.47	1061.21	1043.76	1042.89	1042.89	1062.65
957.9	1061.83	1050.39	1059.06	1050.88	1050	1050	1060.34			957.8	1035.87	1043.4	1061.66	1043.69	1042.81	1042.81	1063.13
957.85	1064.79	1050.33	1059.26	1050.82	1049.93	1049.93	1060.54			957.75	1042.33	1043.3	1062.13	1043.6	1042.72	1042.72	1063.61
957.8	1065.94	1050.31	1059.5	1050.8	1049.91	1049.9	1060.79			957.7	1059.82	1043.19	1062.6	1043.5	1042.6	1042.6	1064.09
957.75	1069.25	1050.29	1059.76	1050.79	1049.89	1049.89	1061.06			957.65	1078.24	1043.07	1063.08	1043.39	1042.47	1042.47	1064.59
957.7	1040.56	1050.28	1060.03	1050.78	1049.87	1049.87	1061.34			957.6	1077.02	1042.95	1063.6	1043.28	1042.35	1042.35	1065.12
957.65	1038.72	1050.23	1060.28	1050.74	1049.82	1049.82	1061.6			957.55	1081.18	1042.82	1064.14	1043.16	1042.22	1042.22	1065.68
957.6	1052.72	1050.16	1060.53	1050.67	1049.75	1049.75	1061.86			957.5	1085.85	1042.68	1064.69	1043.03	1042.08	1042.07	1066.25
957.55	1036.47	1050.11	1060.8	1050.63	1049.7	1049.7	1062.14			957.45	1075.14	1042.52	1065.26	1042.88	1041.91	1041.91	1066.84
957.5	1051.09	1050.05	1061.08	1050.57	1049.64	1049.64	1062.43			957.4	1048.12	1042.35	1065.86	1042.72	1041.74	1041.74	1067.45
957.45	1094.46	1049.99	1061.38	1050.52	1049.58	1049.58	1062.74			957.35	1043.3	1042.18	1066.49	1042.55	1041.56	1041.56	1068.09
957.4	1062.61	1049.94	1061.7	1050.48	1049.52	1049.52	1063.07			957.3	1058.33	1042.02	1067.17	1042.4	1041.4	1041.4	1068.8
957.35	1038.51	1049.88	1062.03	1050.42	1049.46	1049.46	1063.41			957.25	1061.56	1041.88	1067.92	1042.27	1041.25	1041.25	1069.56
957.3	1069.22	1049.8	1062.37	1050.35	1049.38	1049.38	1063.76			957.2	1062.21	1041.74	1068.71	1042.14	1041.11	1041.11	1070.37
957.25	1060.69	1049.73	1062.73	1050.29	1049.31	1049.31	1064.13			957.15	1066.2	1041.62	1069.57	1042.03	1040.99	1040.99	1071.24
957.2	1065.02	1049.64	1063.09	1050.2	1049.22	1049.22	1064.5			957.1	1043.07	1041.5	1070.48	1041.92	1040.86	1040.86	1072.18
957.15	1056.74	1049.52	1063.44	1050.09	1049.1	1049.1	1064.86			957.05	1045.46	1041.36	1071.43	1041.8	1040.72	1040.72	1073.15
957.1	1051.82	1049.39	1063.81	1049.97	1048.97	1048.97	1065.24			957	1072.68	1041.21	1072.43	1041.66	1040.57	1040.57	1074.16
957.05	1046.28	1049.25	1064.19	1049.82	1048.82	1048.82	1065.63			956.95	1051.73	1041.05	1073.49	1041.51	1040.41	1040.41	1075.24
957	1069.91	1049.07	1064.57	1049.66	1048.64	1048.64	1066.01			956.9	1066.98	1040.91	1074.63	1041.38	1040.26	1040.26	1076.39
956.95	1102.65	1048.89	1064.96	1049.48	1048.46	1048.46	1066.42			956.85	1083.66	1040.78	1075.85	1041.26	1040.13	1040.13	1077.64
956.9	1101.51	1048.7	1065.38	1049.29	1048.26	1048.26	1066.84			956.8	1066.07	1040.65	1077.17	1041.15	1040	1040	1078.97
956.85	1093.67	1048.51	1065.83	1049.11	1048.07	1048.07	1067.31			956.75	1061.36	1040.54	1078.57	1041.04	1039.88	1039.88	1080.39
956.8	1080.22	1048.32	1066.32	1048.93	1047.88	1047.88	1067.8			956.7	1040.41	1040.42	1080.07	1040.93	1039.75	1039.75	1081.91
956.75	1081.43	1048.1	1066.82	1048.72	1047.66	1047.66	1068.32			956.65	1036.23	1040.3	1081.67	1040.83	1039.64	1039.64	1083.53
956.7	1079.78	1047.86	1067.33	1048.48	1047.42	1047.42	1068.84			956.6	1047.59	1040.2	1083.39	1040.74	1039.52	1039.52	1085.27
956.65	1047.13	1047.59	1067.86	1048.22	1047.15	1047.15	1069.38			956.55	1031.1	1040.08	1085.22	1040.64	1039.41	1039.41	1087.12
956.6	1069.13	1047.33	1068.44	1047.97	1046.89	1046.89	1069.97			956.5	1045.78	1039.97	1087.17	1040.54	1039.29	1039.29	1089.09
956.55	1080.67	1047.08	1069.09	1047.73	1046.64	1046.64	1070.63			956.45	1059.53	1039.84	1089.25	1040.42	1039.16	1039.16	1091.19
956.5	1092.78	1046.85	1069.8	1047.5	1046.39	1046.39	1071.35			956.4	1041.92	1039.7	1091.46	1040.29	1039.01	1039.01	1093.42
956.45	1106.33	1046.6	1070.56	1047.26	1046.15	1046.15	1072.12			956.35	1067.33	1039.53	1093.81	1040.14	1038.84	1038.84	1095.8
956.4	1092.57	1046.36	1071.38	1047.03	1045.91	1045.91	1072.96			956.3	1093.13	1039.35	1096.32	1039.97	1038.65	1038.65	1098.33
956.35	1075.3	1046.14	1072.29	1046.81	1045.68	1045.68	1073.87			956.25	1087.7	1039.15	1099	1039.78	1038.45	1038.45	1101.03
956.3	1075.26	1045.9	1073.25	1046.58	1045.44	1045.44	1074.84			956.2	1090.26	1038.91	1101.86	1039.56	1038.21	1038.21	1103.91
956.25	1084.68	1045.65	1074.28	1046.34	1045.19	1045.19	1075.89			956.15	1077.96	1038.65	1104.91	1039.31	1037.94	1037.94	1106.99
956.2	1070.1	1045.4	1075.39	1046.1	1044.94	1044.94	1077.01			956.1	1066.44	1038.37	1108.2	1039.05	1037.66	1037.66	1110.3
956.15	1056.24	1045.16	1076.58	1045.86	1044.69	1044.69	1078.22			956.05	1078.04	1038.07	1111.72	1038.76	1037.35	1037.35	1113.85
956.1	1070.55	1044.92	1077.89	1045.63	1044.45	1044.45	1079.54			956	1091.31	1037.74	1115.52	1038.45	1037.02	1037.02	1117.66
956.05	1073.92	1044.71	1079.32	1045.43	1044.24	1044.24	1080.98			955.95	1096.82	1037.4	1119.61	1038.12	1036.68	1036.68	1121.78
956	1079.97	1044.52	1080.88	1045.24	1044.05	1044.05	1082.55			955.9	1082.07	1037.02	1124	1037.76	1036.29	1036.29	1126.2
955.95	1093.21	1044.32	1082.55	1045.05	1043.84	1043.84	1084.23			955.85	1093.87	1036.61	1128.74	1037.37	1035.88	1035.88	1130.95
955.9	1076.54	1044.13	1084.36	1044.88	1043.66	1043.66	1086.06			955.8	1104.41	1036.17	1133.83	1036.94	1035.43	1035.43	1136.07
955.85	1049.71	1043.96	1086.32	1044.71	1043.48	1043.48	1088.03			955.75	1113.15	1035.66	1139.29	1036.45	1034.92	1034.92	1141.55
955.8	1052.59	1043.78	1088.41	1044.54	1043.3	1043.3	1090.13			955.7	1153.72	1035.1	1145.14	1035.9	1034.36	1034.36	1147.43
955.75	1080.39	1043.57	1090.64	1044.34	1043.09	1043.09	1092.37			955.65	1146.53	1034.49	1151.43	1035.31	1033.74	1033.74	1153.75
955.7	1052.39	1043.35	1093.01	1044.12	1042.86	1042.86	1094.76			955.6	1143.16	1033.83	1158.19	1034.67	1033.08	1033.08	1160.53
955.65	1047.61	1043.1	1095.54	1043.89	1042.62	1042.62	1097.3			955.55	1168.57	1033.1	1165.4	1033.95	1032.34	1032.34	1167.78
955.6	1076.72	1042.84	1098.24	1043.64	1042.35	1042.35	1100.02			955.5	1186.71	1032.28	1173.1	1033.15	1031.52	1031.52	1175.5
955.55	1107.86	1042.56	1101.12	1043.36	1042.07	1042.07	1102.91			955.45	1171.49	1031.4	1181.29	1032.29	1030.63	1030.63	1183.71
955.5	1097.74	1042.24	1104.16	1043.05	1041.74	1041.74	1105.96			955.4	1184.74	1030.44	1189.97	1031.34	1029.66	1029.66	1192.42
955.45	1109.29	1041.87	1107.38	1042.69	1041.37	1041.37	1109.19			955.35	1220.9	1029.43	1199.15	1030.35	1028.65	1028.65	1201.63
955.4	1119.82	1041.49	1110.79	1042.32	1040.99	1040.99	1112.62			955.3	1232.53	1028.38	1208.82	1029.32	1027.59	1027.59	1211.33
955.35	1106.64	1041.07	1114.39	1041.91	1040.57	1040.57	1116.23			955.25	1231.29	1027.28	1218.91	1028.25	1026.5	1026.5	1221.44
955.3	1119.7	1040.61	1118.17	1041.46	1040.1	1040.1	1120.03			955.2	1247.26	1026.15	1229.34	1027.14	1025.36	1025.36	1231.9
955.25	1116.56	1040.12	1122.12	1040.97	1039.61	1039.61	1123.99			955.15	1236.04	1025	1240	1026	1024.2	1024.2	1242.59
955.2	1108.03	1039.6	1126.24	1040.47	1039.09	1039.09	1128.13			955.1	1211.8	1023.78	1250.7	1024.8	1022.98	1022.98	1253.32
955.15	1101.98	1039.05	1130.49	1039.93	1038.54	1038.54	1132.4			955.05	1213.85	1022.51	1261.25	1023.55	1021.7	1021.7	1263.9
955.1	1115.35	1038.46	1134.83	1039.35	1037.95	1037.95	1136.75			955	1225.01	1021.23	1271.45	1022.29	1020.42	1020.42	1274.14
955.05	1125.95	1037.86	1139.23	1038.76	1037.35	1037.35	1141.16			954.95	1232.72	1019.94	1281.04	1021.03	1019.13	1019.13	1283.75
955	1132.49	1037.24	1143.6	1038.14	1036.72	1036.72	1145.55			954.9	1268.83	1018.62	1289.69	1019.73	1017.8	1017.8	1292.43
954.95	1162.16	1036.59	1147.85	1037.5	1036.06	1036.06	1149.81			954.85	1269	1017.29	1297.12	1018.41	1016.46	1016.46	1299.9
954.9	1162.13	1035.92	1151.88	1036.85	1035.39	1035.39	1153.86			954.8	1229.37	1015.95	1303.09	1017.09	1015.12	1015.12	1305.9
954.85	1132.44	1035.22	1155.55	1036.16	1034.69	1034.69	1157.54			954.75	1235.71	1014.57	1307.36	1015.74	1013.73	1013.73	1310.21
954.8	1146.65	1034.49	1158.72	1035.44	1033.96	1033.96	1160.73			954.7	1278.95	1013.17	1309.88	1014.36	1012.33	1012.33	1312.75
954.75	1152.18	1033.72	1161.25	1034.68	1033.19	1033.19	1163.27			954.65	1262.92	1011.75	1310.73	1012.97	1010.91	1010.91	1313.64
954.7	1138.79	1032.94	1163.03	1033.91	1032.4	1032.4	1165.08			954.6	1234.85	1010.32	1310.23	1011.56	1009.47	1009.47	1313.17
954.65	1148.54	1032.15	1164.02	1033.13	1031.61	1031.61	1166.08			954.55	1261.94	1008.9	1308.94	1010.17	1008.05	1008.05	1311.92
954.6	1152.97	1031.37	1164.22	1032.37	1030.83	1030.83	1166.3			954.5	1250.79	1007.49	1306.41	1008.78	1006.63	1006.63	1309.42
954.55	1168.16	1030.61	1163.79	1031.61	1030.06	1030.06	1165.88			954.45	1236.37	1006.07	1301.8	1007.38	1005.2	1005.2	1304.84
954.5	1143.03	1029.84	1162.96	1030.86	1029.29	1029.29	1165.07			954.4	1245.06	1004.65	1295.25	1005.98	1003.77	1003.77	1298.33
954.45	1131.61	1029.07	1161.46	1030.1	1028.52	1028.52	1163.59			954.35	1235.79	1003.25	1286.98	1004.61	1002.37	1002.37	1290.1
954.4	1137.94	1028.32	1159.2	1029.37	1027.77	1027.77	1161.35			954.3	1240.57	1001.87	1277.25	1003.25	1000.98	1000.98	1280.4
954.35	1134.33	1027.57	1156.21	1028.62	1027.01	1027.01	1158.38			954.25	1231.87	1000.49	1266.32	1001.91	999.606	999.606	1269.51
954.3	1133.56	1026.81	1152.58	1027.88	1026.25	1026.25	1154.76			954.2	1230.54	999.159	1254.52	1000.6	998.264	998.264	1257.75
954.25	1130.71	1026.07	1148.39	1027.15	1025.51	1025.51	1150.6			954.15	1211.15	997.856	1242.13	999.322	996.957	996.957	1245.39
954.2	1115.84	1025.36	1143.78	1026.45	1024.79	1024.79	1146.01			954.1	1218.66	996.602	1229.41	998.096	995.697	995.697	1232.72
954.15	1140.83	1024.68	1138.85	1025.78	1024.11	1024.11	1141.09			954.05	1207.25	995.421	1216.63	996.942	994.51	994.51	1219.97
954.1	1141.77	1024.03	1133.69	1025.15	1023.46	1023.46	1135.95			954	1177.59	994.307	1203.96	995.857	993.39	993.39	1207.35
954.05	1125.15	1023.42	1128.41	1024.55	1022.85	1022.85	1130.69			953.95	1173.57	993.278	1191.59	994.856	992.355	992.355	1195.01
954	1111.27	1022.84	1123.07	1023.99	1022.26	1022.26	1125.37			953.9	1132.81	992.328	1179.62	993.935	991.4	991.4	1183.08
953.95	1082.17	1022.28	1117.75	1023.44	1021.7	1021.7	1120.07			953.85	1095.8	991.452	1168.13	993.09	990.518	990.518	1171.64
953.9	1069.62	1021.74	1112.5	1022.92	1021.16	1021.16	1114.84			953.8	1095.57	990.633	1157.17	992.3	989.693	989.693	1160.72
953.85	1070.35	1021.24	1107.39	1022.43	1020.65	1020.65	1109.75			953.75	1070.38	989.867	1146.77	991.565	988.921	988.921	1150.36
953.8	1081.92	1020.77	1102.45	1021.97	1020.18	1020.18	1104.83			953.7	1070.89	989.148	1136.94	990.877	988.196	988.196	1140.57
953.75	1093.21	1020.34	1097.71	1021.56	1019.75	1019.75	1100.11			953.65	1081.26	988.462	1127.68	990.223	987.504	987.504	1131.35
953.7	1081.18	1019.96	1093.2	1021.19	1019.37	1019.37	1095.62			953.6	1096.28	987.808	1118.97	989.602	986.844	986.844	1122.69
953.65	1062.36	1019.61	1088.92	1020.86	1019.01	1019.01	1091.36			953.55	1109.68	987.166	1110.78	988.992	986.196	986.196	1114.54
953.6	1070.76	1019.26	1084.84	1020.53	1018.66	1018.66	1087.3			953.5	1110.47	986.531	1103.08	988.39	985.554	985.554	1106.89
953.55	1072.31	1018.92	1080.97	1020.2	1018.32	1018.32	1083.45			953.45	1107.69	985.91	1095.87	987.803	984.927	984.927	1099.73
953.5	1043.82	1018.6	1077.31	1019.89	1017.99	1017.99	1079.82			953.4	1106.17	985.283	1089.09	987.211	984.294	984.294	1092.99
953.45	1058.66	1018.3	1073.86	1019.61	1017.69	1017.69	1076.4			953.35	1104.2	984.652	1082.72	986.616	983.657	983.657	1086.67
953.4	1067.79	1018.02	1070.64	1019.35	1017.41	1017.41	1073.19			953.3	1077.1	984.031	1076.74	986.03	983.03	983.03	1080.74
953.35	1053.91	1017.76	1067.6	1019.11	1017.15	1017.15	1070.18			953.25	1061.54	983.43	1071.15	985.465	982.422	982.422	1075.2
953.3	1044.07	1017.51	1064.75	1018.87	1016.89	1016.89	1067.34			953.2	1074.78	982.846	1065.91	984.918	981.831	981.831	1070.01
953.25	1040.89	1017.25	1062.05	1018.63	1016.63	1016.63	1064.67			953.15	1072.43	982.281	1061.01	984.391	981.26	981.26	1065.16
953.2	1043.78	1017	1059.5	1018.39	1016.37	1016.37	1062.15			953.1	1057.05	981.74	1056.41	983.887	980.712	980.712	1060.61
953.15	1058.83	1016.73	1057.09	1018.14	1016.1	1016.1	1059.76			953.05	1052.36	981.218	1052.11	983.404	980.183	980.183	1056.36
953.1	1048.16	1016.46	1054.81	1017.89	1015.82	1015.82	1057.5			953	1071.67	980.705	1048.06	982.93	979.664	979.664	1052.37
953.05	1067.11	1016.17	1052.64	1017.62	1015.54	1015.54	1055.36			952.95	1067.43	980.204	1044.25	982.47	979.156	979.156	1048.61
953	1072.53	1015.89	1050.58	1017.35	1015.25	1015.25	1053.33			952.9	1058.8	979.713	1040.67	982.02	978.658	978.658	1045.08
952.95	1060.01	1015.58	1048.62	1017.07	1014.94	1014.94	1051.39			952.85	1063.41	979.222	1037.28	981.57	978.16	978.16	1041.75
952.9	1067.57	1015.25	1046.73	1016.75	1014.6	1014.6	1049.52			952.8	1082.47	978.718	1034.06	981.109	977.65	977.65	1038.59
952.85	1081.25	1014.88	1044.9	1016.41	1014.23	1014.23	1047.72			952.75	1048.84	978.205	1031	980.638	977.129	977.129	1035.58
952.8	1054.8	1014.51	1043.14	1016.05	1013.85	1013.85	1046			952.7	1037.25	977.68	1028.09	980.157	976.597	976.597	1032.73
952.75	1069.79	1014.12	1041.46	1015.68	1013.46	1013.46	1044.34			952.65	1070.74	977.155	1025.31	979.676	976.065	976.065	1030.01
952.7	1087.7	1013.73	1039.86	1015.31	1013.07	1013.07	1042.76			952.6	1091.43	976.631	1022.68	979.198	975.534	975.534	1027.44
952.65	1092.74	1013.35	1038.33	1014.95	1012.68	1012.68	1041.26			952.55	1070.89	976.113	1020.17	978.726	975.009	975.009	1024.99
952.6	1077.09	1012.96	1036.86	1014.58	1012.29	1012.29	1039.83			952.5	1068.2	975.617	1017.8	978.277	974.506	974.506	1022.68
952.55	1060.5	1012.56	1035.45	1014.21	1011.89	1011.89	1038.44			952.45	1067.06	975.153	1015.57	977.86	974.034	974.034	1020.52
952.5	1065.72	1012.16	1034.09	1013.83	1011.48	1011.48	1037.11			952.4	1058.96	974.698	1013.45	977.453	973.571	973.571	1018.46
952.45	1057.01	1011.74	1032.76	1013.43	1011.06	1011.06	1035.81			952.35	1043.42	974.239	1011.42	977.044	973.105	973.105	1016.49
952.4	1063.66	1011.34	1031.5	1013.05	1010.65	1010.65	1034.58			952.3	1017.08	973.79	1009.48	976.645	972.649	972.649	1014.62
952.35	1075.54	1010.96	1030.31	1012.7	1010.27	1010.27	1033.42			952.25	1016.89	973.366	1007.65	976.272	972.217	972.217	1012.85
952.3	1094.57	1010.61	1029.19	1012.37	1009.92	1009.92	1032.33			952.2	1028.4	972.967	1005.91	975.925	971.81	971.81	1011.19
952.25	1074.68	1010.27	1028.13	1012.05	1009.58	1009.58	1031.3			952.15	1038.37	972.6	1004.28	975.611	971.436	971.436	1009.62
952.2	1040.05	1009.94	1027.1	1011.74	1009.24	1009.24	1030.31			952.1	1048.23	972.257	1002.74	975.322	971.084	971.084	1008.15
952.15	1038.67	1009.6	1026.11	1011.42	1008.89	1008.89	1029.35			952.05	1040.31	971.924	1001.27	975.043	970.743	970.743	1006.75
952.1	1051.43	1009.27	1025.16	1011.12	1008.56	1008.56	1028.43			952	1019.02	971.599	999.867	974.775	970.411	970.411	1005.42
952.05	1045.93	1008.96	1024.26	1010.84	1008.25	1008.25	1027.56			951.95	1002.55	971.272	998.513	974.504	970.075	970.075	1004.14
952	1058.61	1008.67	1023.42	1010.58	1007.96	1007.96	1026.75			951.9	1019.93	970.944	997.208	974.234	969.739	969.739	1002.91
951.95	1064.51	1008.41	1022.62	1010.34	1007.69	1007.69	1025.99			951.85	1035.92	970.612	995.946	973.961	969.4	969.4	1001.72
951.9	1037.91	1008.18	1021.88	1010.13	1007.46	1007.46	1025.29			951.8	1024.06	970.273	994.721	973.682	969.052	969.052	1000.57
951.85	1024.06	1007.96	1021.18	1009.94	1007.23	1007.23	1024.61			951.75	1019.42	969.946	993.549	973.417	968.717	968.717	999.478
951.8	1038.62	1007.75	1020.51	1009.76	1007.01	1007.01	1023.98			951.7	1014.52	969.645	992.442	973.178	968.408	968.408	998.45
951.75	1044.32	1007.55	1019.86	1009.58	1006.81	1006.81	1023.37			951.65	1032.11	969.36	991.387	972.956	968.114	968.114	997.475
951.7	1032.95	1007.34	1019.24	1009.4	1006.6	1006.6	1022.79			951.6	1049.07	969.07	990.362	972.731	967.815	967.815	996.532
951.65	1017.99	1007.15	1018.65	1009.24	1006.4	1006.4	1022.23			951.55	1022.44	968.794	989.383	972.52	967.53	967.53	995.635
951.6	1015.43	1006.99	1018.1	1009.11	1006.24	1006.24	1021.72			951.5	987.905	968.543	988.46	972.336	967.271	967.271	994.797
951.55	1034.84	1006.83	1017.57	1008.98	1006.07	1006.07	1021.24			951.45	986.941	968.304	987.578	972.165	967.023	967.023	994.001
951.5	1052.16	1006.66	1017.05	1008.84	1005.9	1005.9	1020.75			951.4	1007.23	968.072	986.729	972.002	966.782	966.782	993.239
951.45	1030.56	1006.5	1016.56	1008.71	1005.73	1005.73	1020.3			951.35	992.473	967.851	985.918	971.853	966.553	966.553	992.517
951.4	1016.9	1006.37	1016.11	1008.61	1005.6	1005.6	1019.89			951.3	984.529	967.648	985.149	971.722	966.34	966.34	991.838
951.35	1031.84	1006.27	1015.7	1008.54	1005.49	1005.49	1019.52			951.25	998.741	967.458	984.415	971.605	966.141	966.141	991.196
951.3	1039.89	1006.17	1015.31	1008.48	1005.4	1005.4	1019.17			951.2	1005.42	967.255	983.69	971.477	965.929	965.929	990.565
951.25	1015.76	1006.09	1014.94	1008.43	1005.31	1005.31	1018.85			951.15	989.736	967.007	982.942	971.305	965.672	965.672	989.911
951.2	993.346	1006.02	1014.6	1008.39	1005.23	1005.23	1018.55			951.1	997.333	966.726	982.179	971.102	965.381	965.381	989.245
951.15	990.01	1005.99	1014.3	1008.39	1005.19	1005.19	1018.3			951.05	1022.3	966.445	981.435	970.9	965.091	965.091	988.599
951.1	1001.09	1005.96	1014.03	1008.4	1005.16	1005.16	1018.06			951	1045.25	966.161	980.707	970.697	964.798	964.798	987.97
951.05	1002.14	1005.93	1013.75	1008.41	1005.13	1005.13	1017.83			950.95	1069.45	965.885	980.001	970.503	964.511	964.511	987.367
951	1006.18	1005.89	1013.48	1008.41	1005.08	1005.08	1017.61			950.9	1048.57	965.63	979.334	970.333	964.247	964.247	986.803
950.95	991.584	1005.86	1013.23	1008.42	1005.05	1005.05	1017.41			950.85	1004.33	965.395	978.702	970.183	964.002	964.002	986.276
950.9	1016.96	1005.85	1013	1008.44	1005.03	1005.03	1017.22			950.8	994.053	965.166	978.088	970.041	963.763	963.763	985.77
950.85	1030.71	1005.82	1012.76	1008.44	1004.99	1004.99	1017.03			950.75	969.185	964.937	977.49	969.901	963.524	963.524	985.28
950.8	1038.82	1005.76	1012.51	1008.43	1004.94	1004.94	1016.83			950.7	953.969	964.724	976.921	969.78	963.301	963.301	984.822
950.75	1017.72	1005.71	1012.26	1008.42	1004.88	1004.88	1016.63			950.65	965.865	964.545	976.397	969.693	963.111	963.111	984.411
950.7	1004.26	1005.66	1012.02	1008.41	1004.82	1004.82	1016.45			950.6	977.88	964.408	975.927	969.65	962.964	962.964	984.056
950.65	1015.19	1005.62	1011.81	1008.41	1004.78	1004.78	1016.28			950.55	993.24	964.308	975.506	969.646	962.854	962.854	983.752
950.6	1025.6	1005.58	1011.59	1008.41	1004.74	1004.74	1016.12			950.5	989.294	964.226	975.113	969.663	962.761	962.761	983.479
950.55	1005.41	1005.54	1011.38	1008.42	1004.69	1004.69	1015.96			950.45	981.173	964.151	974.738	969.688	962.676	962.676	983.225
950.5	985.375	1005.5	1011.18	1008.42	1004.64	1004.64	1015.81			950.4	987.342	964.057	974.353	969.696	962.571	962.571	982.964
950.45	991.591	1005.48	1011	1008.44	1004.61	1004.61	1015.69			950.35	977.348	963.935	973.949	969.679	962.438	962.438	982.686
950.4	998.532	1005.45	1010.82	1008.46	1004.58	1004.58	1015.57			950.3	968.904	963.798	973.54	969.648	962.291	962.291	982.406
950.35	1015.27	1005.42	1010.64	1008.48	1004.55	1004.55	1015.44			950.25	979.645	963.651	973.129	969.61	962.132	962.132	982.125
950.3	1029.03	1005.41	1010.48	1008.51	1004.53	1004.53	1015.35			950.2	1006.16	963.506	972.728	969.576	961.976	961.976	981.858
950.25	1011.88	1005.41	1010.35	1008.56	1004.52	1004.52	1015.27			950.15	1004.69	963.353	972.327	969.536	961.812	961.812	981.592
950.2	1019.04	1005.41	1010.22	1008.61	1004.52	1004.52	1015.2			950.1	992.859	963.171	971.905	969.47	961.619	961.619	981.308
950.15	1016.69	1005.41	1010.09	1008.66	1004.51	1004.51	1015.13			950.05	996.955	962.976	971.476	969.392	961.412	961.412	981.02
950.1	983.797	1005.41	1009.95	1008.71	1004.5	1004.5	1015.06			950	986.694	962.773	971.046	969.31	961.197	961.197	980.734
950.05	993.169	1005.39	1009.82	1008.75	1004.48	1004.48	1014.99			949.95	1004.33	962.569	970.622	969.228	960.981	960.981	980.456
950	1008.29	1005.38	1009.69	1008.79	1004.46	1004.46	1014.93			949.9	1032.78	962.371	970.211	969.157	960.772	960.772	980.194
949.95	1014.41	1005.36	1009.55	1008.83	1004.44	1004.44	1014.86			949.85	1012.15	962.183	969.815	969.097	960.572	960.572	979.951
949.9	1016.13	1005.34	1009.42	1008.86	1004.41	1004.41	1014.79			949.8	990.165	961.998	969.427	969.043	960.375	960.375	979.718
949.85	1046.3	1005.31	1009.28	1008.89	1004.38	1004.38	1014.73			949.75	968.893	961.812	969.045	968.991	960.177	960.177	979.494
949.8	1041.82	1005.28	1009.15	1008.92	1004.34	1004.34	1014.66			949.7	964.583	961.626	968.668	968.942	959.979	959.979	979.279
949.75	1044.93	1005.24	1009.01	1008.94	1004.3	1004.3	1014.59			949.65	987.152	961.442	968.298	968.898	959.782	959.782	979.074
949.7	1051.81	1005.2	1008.86	1008.95	1004.24	1004.24	1014.52			949.6	997.943	961.276	967.951	968.874	959.603	959.603	978.894
949.65	1049.94	1005.15	1008.71	1008.96	1004.19	1004.19	1014.45			949.55	991.879	961.146	967.644	968.89	959.46	959.46	978.759
949.6	1051.03	1005.1	1008.57	1008.98	1004.13	1004.13	1014.38			949.5	994.945	961.035	967.361	968.928	959.336	959.336	978.651
949.55	1037.62	1005.05	1008.43	1009	1004.08	1004.08	1014.32			949.45	981.584	960.926	967.085	968.971	959.214	959.214	978.553
949.5	1042.44	1005.01	1008.3	1009.02	1004.03	1004.03	1014.27			949.4	969.948	960.812	966.808	969.014	959.088	959.088	978.458
949.45	1039.53	1004.98	1008.18	1009.06	1003.99	1003.99	1014.23			949.35	962.699	960.699	966.535	969.06	958.961	958.961	978.371
949.4	1009.99	1004.95	1008.06	1009.1	1003.96	1003.96	1014.2			949.3	974.588	960.593	966.274	969.117	958.842	958.842	978.299
949.35	990.823	1004.92	1007.95	1009.14	1003.93	1003.93	1014.17			949.25	985.147	960.49	966.019	969.181	958.726	958.726	978.239
949.3	1001.64	1004.9	1007.85	1009.2	1003.9	1003.9	1014.15			949.2	976.238	960.391	965.772	969.252	958.613	958.613	978.189
949.25	996.239	1004.88	1007.76	1009.25	1003.87	1003.87	1014.15			949.15	964.322	960.294	965.53	969.329	958.502	958.502	978.149
949.2	1011.67	1004.87	1007.67	1009.32	1003.85	1003.85	1014.15			949.1	971.748	960.186	965.282	969.401	958.381	958.381	978.107
949.15	1023.9	1004.86	1007.58	1009.39	1003.84	1003.84	1014.16			949.05	990.671	960.073	965.03	969.47	958.254	958.254	978.067
949.1	1025.32	1004.86	1007.5	1009.46	1003.83	1003.83	1014.17			949	984.123	959.96	964.782	969.544	958.126	958.126	978.034
949.05	1015.25	1004.86	1007.43	1009.54	1003.82	1003.82	1014.19			948.95	991.087	959.847	964.537	969.622	957.999	957.999	978.009
949	1005.59	1004.85	1007.36	1009.62	1003.81	1003.81	1014.22			948.9	999.467	959.72	964.281	969.691	957.857	957.857	977.977
948.95	1005.01	1004.85	1007.28	1009.7	1003.8	1003.8	1014.24			948.85	980.089	959.573	964.007	969.743	957.695	957.695	977.933
948.9	1022.84	1004.85	1007.21	1009.78	1003.78	1003.78	1014.27			948.8	961.434	959.411	963.722	969.787	957.518	957.518	977.882
948.85	999.274	1004.84	1007.14	1009.87	1003.77	1003.77	1014.31			948.75	973.655	959.256	963.445	969.841	957.348	957.348	977.845
948.8	978.059	1004.84	1007.07	1009.96	1003.76	1003.76	1014.34			948.7	1011	959.127	963.197	969.927	957.204	957.204	977.843
948.75	1009.66	1004.84	1007.01	1010.05	1003.75	1003.75	1014.39			948.65	1013.77	959.015	962.969	970.036	957.077	957.077	977.866
948.7	1017.81	1004.84	1006.94	1010.14	1003.74	1003.74	1014.44			948.6	990.032	958.927	962.767	970.173	956.973	956.973	977.921
948.65	1007.87	1004.84	1006.89	1010.24	1003.74	1003.74	1014.49			948.55	958.345	958.876	962.605	970.354	956.907	956.907	978.021
948.6	1015.08	1004.84	1006.83	1010.35	1003.73	1003.73	1014.55			948.5	938.977	958.835	962.454	970.549	956.85	956.85	978.138
948.55	1015.38	1004.84	1006.77	1010.45	1003.72	1003.72	1014.61			948.45	950.55	958.774	962.285	970.731	956.773	956.773	978.245
948.5	992.505	1004.83	1006.7	1010.55	1003.71	1003.71	1014.67			948.4	945.903	958.711	962.117	970.917	956.694	956.694	978.357
948.45	998.526	1004.81	1006.63	1010.64	1003.68	1003.68	1014.72			948.35	927.594	958.678	961.98	971.139	956.644	956.644	978.508
948.4	1018.52	1004.8	1006.56	1010.74	1003.66	1003.66	1014.78			948.3	962.965	958.678	961.878	971.4	956.628	956.628	978.701
948.35	1027.33	1004.79	1006.5	1010.84	1003.64	1003.64	1014.84			948.25	996.918	958.691	961.791	971.681	956.624	956.624	978.915
948.3	1054.14	1004.78	1006.43	1010.94	1003.62	1003.62	1014.91			948.2	977.772	958.702	961.704	971.967	956.618	956.618	979.137
948.25	1030.35	1004.76	1006.36	1011.05	1003.6	1003.6	1014.98			948.15	954.557	958.713	961.618	972.26	956.611	956.611	979.367
948.2	1003.62	1004.75	1006.3	1011.16	1003.58	1003.58	1015.06			948.1	951.164	958.723	961.533	972.56	956.605	956.605	979.607
948.15	992.443	1004.74	1006.24	1011.27	1003.55	1003.55	1015.14			948.05	958.157	958.732	961.448	972.865	956.596	956.596	979.853
948.1	1022.3	1004.72	1006.17	1011.39	1003.53	1003.53	1015.22			948	969.777	958.735	961.36	973.173	956.582	956.582	980.105
948.05	1017.95	1004.7	1006.1	1011.5	1003.5	1003.5	1015.3			947.95	952.911	958.74	961.274	973.49	956.568	956.568	980.367
948	1008.09	1004.69	1006.04	1011.62	1003.48	1003.48	1015.39			947.9	949.551	958.748	961.193	973.82	956.559	956.559	980.644
947.95	1016.12	1004.68	1005.98	1011.75	1003.46	1003.46	1015.5			947.85	968.627	958.76	961.117	974.16	956.552	956.552	980.933
947.9	1012.26	1004.68	1005.93	1011.89	1003.45	1003.45	1015.61			947.8	971.263	958.77	961.04	974.509	956.543	956.543	981.232
947.85	1019.6	1004.67	1005.89	1012.04	1003.44	1003.44	1015.73			947.75	959.301	958.777	960.962	974.863	956.532	956.532	981.539
947.8	1015.96	1004.67	1005.84	1012.19	1003.43	1003.43	1015.85			947.7	958.419	958.782	960.882	975.225	956.517	956.517	981.854
947.75	1006.45	1004.67	1005.8	1012.35	1003.42	1003.42	1015.98			947.65	955.038	958.783	960.801	975.593	956.499	956.499	982.178
947.7	991.156	1004.67	1005.75	1012.51	1003.41	1003.41	1016.12			947.6	968.521	958.78	960.716	975.966	956.477	956.477	982.509
947.65	989.88	1004.67	1005.71	1012.67	1003.39	1003.39	1016.26			947.55	977.255	958.773	960.628	976.346	956.45	956.45	982.847
947.6	993.852	1004.67	1005.66	1012.84	1003.38	1003.38	1016.4			947.5	987.274	958.763	960.539	976.734	956.42	956.42	983.196
947.55	1004.07	1004.67	1005.62	1013.01	1003.37	1003.37	1016.55			947.45	999.211	958.751	960.448	977.131	956.388	956.388	983.554
947.5	1032.53	1004.67	1005.58	1013.19	1003.36	1003.36	1016.71			947.4	993.298	958.738	960.357	977.539	956.354	956.354	983.924
947.45	1023.25	1004.66	1005.53	1013.37	1003.35	1003.35	1016.87			947.35	992.33	958.726	960.269	977.96	956.322	956.322	984.31
947.4	1009.07	1004.66	1005.49	1013.55	1003.33	1003.33	1017.04			947.3	994.099	958.713	960.18	978.392	956.288	956.288	984.708
947.35	1013.13	1004.65	1005.44	1013.74	1003.31	1003.31	1017.2			947.25	995.436	958.7	960.091	978.836	956.254	956.254	985.119
947.3	1005.64	1004.63	1005.38	1013.93	1003.29	1003.29	1017.37			947.2	969.123	958.685	960.003	979.292	956.218	956.218	985.544
947.25	1030.64	1004.62	1005.33	1014.12	1003.26	1003.26	1017.55			947.15	945.194	958.672	959.916	979.764	956.183	956.183	985.985
947.2	1053.19	1004.61	1005.28	1014.32	1003.24	1003.24	1017.73			947.1	970.888	958.664	959.836	980.255	956.154	956.154	986.448
947.15	1011.4	1004.6	1005.24	1014.53	1003.22	1003.22	1017.93			947.05	975.608	958.664	959.763	980.768	956.131	956.131	986.933
947.1	994.344	1004.59	1005.19	1014.75	1003.2	1003.2	1018.13			947	985.625	958.669	959.697	981.302	956.114	956.114	987.441
947.05	1008.09	1004.58	1005.14	1014.97	1003.18	1003.18	1018.34			946.95	978.262	958.677	959.635	981.855	956.099	956.099	987.969
947	992.202	1004.58	1005.1	1015.2	1003.16	1003.16	1018.55			946.9	950.995	958.686	959.573	982.425	956.085	956.085	988.514
946.95	1013.97	1004.57	1005.05	1015.44	1003.14	1003.14	1018.78			946.85	930.797	958.693	959.511	983.01	956.068	956.068	989.076
946.9	1029.11	1004.56	1005.01	1015.69	1003.12	1003.12	1019.01			946.8	940.485	958.698	959.447	983.61	956.05	956.05	989.656
946.85	1011.48	1004.55	1004.96	1015.94	1003.1	1003.1	1019.25			946.75	968.651	958.705	959.386	984.231	956.033	956.033	990.256
946.8	993.454	1004.54	1004.92	1016.21	1003.08	1003.08	1019.51			946.7	995.757	958.715	959.328	984.874	956.019	956.019	990.88
946.75	1013.59	1004.53	1004.87	1016.48	1003.06	1003.06	1019.76			946.65	985.731	958.726	959.272	985.538	956.005	956.005	991.525
946.7	1050.03	1004.52	1004.83	1016.76	1003.04	1003.04	1020.03			946.6	964.186	958.735	959.214	986.22	955.989	955.989	992.19
946.65	1027.1	1004.52	1004.79	1017.05	1003.02	1003.02	1020.31			946.55	957.268	958.74	959.153	986.918	955.969	955.969	992.873
946.6	1013.7	1004.51	1004.75	1017.34	1003	1003	1020.6			946.5	946.442	958.739	959.087	987.634	955.943	955.943	993.574
946.55	1022.57	1004.5	1004.71	1017.65	1002.98	1002.98	1020.9			946.45	980.907	958.734	959.016	988.368	955.913	955.913	994.294
946.5	986.909	1004.49	1004.66	1017.97	1002.96	1002.96	1021.21			946.4	1001.64	958.727	958.944	989.123	955.879	955.879	995.035
946.45	992.474	1004.47	1004.61	1018.29	1002.93	1002.93	1021.52			946.35	989.617	958.72	958.872	989.902	955.845	955.845	995.803
946.4	1016.12	1004.45	1004.55	1018.62	1002.89	1002.89	1021.84			946.3	980.784	958.712	958.8	990.707	955.811	955.811	996.597
946.35	1020.69	1004.43	1004.5	1018.96	1002.86	1002.86	1022.17			946.25	985.603	958.698	958.722	991.532	955.77	955.77	997.412
946.3	1026.78	1004.42	1004.45	1019.31	1002.83	1002.83	1022.52			946.2	998.204	958.675	958.635	992.375	955.719	955.719	998.247
946.25	1067.12	1004.4	1004.4	1019.68	1002.8	1002.8	1022.89			946.15	991.487	958.643	958.54	993.238	955.66	955.66	999.102
946.2	1048.29	1004.38	1004.35	1020.06	1002.77	1002.77	1023.26			946.1	994.076	958.607	958.44	994.125	955.595	955.595	999.983
946.15	1018.35	1004.36	1004.3	1020.45	1002.73	1002.73	1023.65			946.05	1025.29	958.566	958.336	995.039	955.525	955.525	1000.89
946.1	1004.12	1004.34	1004.25	1020.85	1002.7	1002.7	1024.04			946	1040.67	958.52	958.228	995.98	955.451	955.451	1001.83
946.05	1023.73	1004.32	1004.19	1021.26	1002.66	1002.66	1024.45			945.95	1031.76	958.471	958.117	996.951	955.372	955.372	1002.79
946	1022.44	1004.3	1004.13	1021.7	1002.62	1002.62	1024.88			945.9	1027.98	958.419	958.002	997.952	955.29	955.29	1003.79
945.95	1010.12	1004.27	1004.08	1022.14	1002.58	1002.58	1025.33			945.85	1046.37	958.362	957.883	998.985	955.204	955.204	1004.82
945.9	1021.79	1004.25	1004.03	1022.61	1002.55	1002.55	1025.79			945.8	1032.58	958.303	957.761	1000.05	955.113	955.113	1005.89
945.85	1018.8	1004.23	1003.97	1023.09	1002.51	1002.51	1026.27			945.75	1014.85	958.24	957.636	1001.15	955.019	955.019	1006.99
945.8	1006.61	1004.2	1003.91	1023.57	1002.47	1002.47	1026.75			945.7	1022.92	958.175	957.509	1002.29	954.923	954.923	1008.13
945.75	1034.95	1004.16	1003.84	1024.08	1002.41	1002.41	1027.25			945.65	1033.05	958.107	957.38	1003.47	954.823	954.823	1009.31
945.7	1051.81	1004.12	1003.77	1024.59	1002.36	1002.36	1027.77			945.6	1026.85	958.036	957.247	1004.69	954.72	954.72	1010.53
945.65	1064.04	1004.08	1003.69	1025.12	1002.29	1002.29	1028.29			945.55	1026.65	957.96	957.109	1005.94	954.611	954.611	1011.79
945.6	1067.28	1004.02	1003.6	1025.66	1002.22	1002.22	1028.84			945.5	1048.67	957.878	956.966	1007.24	954.496	954.496	1013.09
945.55	1056.02	1003.96	1003.52	1026.21	1002.15	1002.15	1029.39			945.45	1067.05	957.787	956.813	1008.58	954.371	954.371	1014.43
945.5	1060.78	1003.9	1003.42	1026.79	1002.07	1002.07	1029.97			945.4	1066.1	957.689	956.653	1009.95	954.239	954.239	1015.82
945.45	1070.76	1003.83	1003.32	1027.38	1001.99	1001.99	1030.56			945.35	1073.18	957.589	956.492	1011.38	954.105	954.105	1017.25
945.4	1062.64	1003.76	1003.22	1027.99	1001.9	1001.9	1031.18			945.3	1104.08	957.489	956.33	1012.86	953.969	953.969	1018.74
945.35	1039.97	1003.69	1003.12	1028.62	1001.81	1001.81	1031.81			945.25	1123.71	957.386	956.165	1014.39	953.831	953.831	1020.28
945.3	1047.02	1003.62	1003.02	1029.28	1001.72	1001.72	1032.48			945.2	1080.92	957.278	955.994	1015.97	953.686	953.686	1021.87
945.25	1071.83	1003.56	1002.92	1029.97	1001.64	1001.64	1033.17			945.15	1041.73	957.166	955.82	1017.6	953.538	953.538	1023.51
945.2	1053.18	1003.49	1002.82	1030.68	1001.55	1001.55	1033.89			945.1	1040.79	957.053	955.645	1019.29	953.388	953.388	1025.22
945.15	1037.31	1003.42	1002.72	1031.42	1001.47	1001.47	1034.63			945.05	1053.34	956.936	955.466	1021.04	953.233	953.233	1026.98
945.1	1058.31	1003.36	1002.62	1032.19	1001.38	1001.38	1035.41			945	1081.75	956.814	955.281	1022.85	953.072	953.072	1028.8
945.05	1058.03	1003.29	1002.52	1032.99	1001.3	1001.3	1036.21			944.95	1082.31	956.69	955.095	1024.72	952.91	952.91	1030.69
945	1061.91	1003.22	1002.42	1033.81	1001.21	1001.21	1037.03			944.9	1080.03	956.57	954.911	1026.66	952.75	952.75	1032.64
944.95	1050.11	1003.15	1002.32	1034.66	1001.11	1001.11	1037.89			944.85	1105.75	956.449	954.727	1028.67	952.589	952.589	1034.66
944.9	1057.79	1003.08	1002.21	1035.53	1001.02	1001.02	1038.78			944.8	1128.12	956.327	954.542	1030.74	952.427	952.427	1036.76
944.85	1076.95	1003.01	1002.11	1036.45	1000.94	1000.94	1039.7			944.75	1118.7	956.2	954.351	1032.88	952.258	952.258	1038.91
944.8	1073.75	1002.94	1002.02	1037.39	1000.85	1000.85	1040.65			944.7	1101.35	956.067	954.154	1035.08	952.084	952.084	1041.14
944.75	1058.64	1002.88	1001.92	1038.37	1000.77	1000.77	1041.64			944.65	1080.76	955.934	953.956	1037.36	951.907	951.907	1043.43
944.7	1052.96	1002.82	1001.83	1039.38	1000.68	1000.68	1042.66			944.6	1061.37	955.798	953.756	1039.7	951.729	951.729	1045.8
944.65	1034.24	1002.76	1001.73	1040.42	1000.6	1000.6	1043.71			944.55	1088.68	955.66	953.552	1042.12	951.546	951.546	1048.24
944.6	1036.9	1002.7	1001.64	1041.5	1000.52	1000.52	1044.79			944.5	1114.19	955.52	953.348	1044.6	951.362	951.362	1050.75
944.55	1032.24	1002.64	1001.55	1042.6	1000.44	1000.44	1045.91			944.45	1093.1	955.384	953.145	1047.16	951.181	951.181	1053.33
944.5	1042.87	1002.58	1001.46	1043.74	1000.36	1000.36	1047.06			944.4	1097.78	955.253	952.948	1049.8	951.004	951.004	1055.99
944.45	1054.4	1002.53	1001.37	1044.91	1000.28	1000.28	1048.24			944.35	1118.37	955.126	952.755	1052.51	950.831	950.831	1058.73
944.4	1064.84	1002.47	1001.28	1046.11	1000.21	1000.21	1049.45			944.3	1117.12	955.002	952.563	1055.29	950.658	950.658	1061.54
944.35	1047.03	1002.42	1001.2	1047.34	1000.13	1000.13	1050.69			944.25	1102.7	954.876	952.37	1058.14	950.484	950.484	1064.42
944.3	1049.82	1002.37	1001.11	1048.58	1000.05	1000.05	1051.95			944.2	1077.09	954.754	952.18	1061.05	950.314	950.314	1067.36
944.25	1059.58	1002.31	1001.01	1049.85	999.968	999.968	1053.23			944.15	1059.99	954.637	951.995	1064.03	950.147	950.147	1070.36
944.2	1059.57	1002.24	1000.91	1051.13	999.877	999.877	1054.53			944.1	1072.4	954.518	951.807	1067.05	949.978	949.978	1073.42
944.15	1041.76	1002.17	1000.81	1052.43	999.781	999.781	1055.84			944.05	1076.41	954.4	951.619	1070.13	949.808	949.808	1076.53
944.1	1065.39	1002.09	1000.69	1053.73	999.679	999.679	1057.16			944	1054.56	954.282	951.431	1073.24	949.639	949.639	1079.68
944.05	1080.94	1002.01	1000.58	1055.05	999.577	999.577	1058.49			943.95	1079.11	954.166	951.244	1076.39	949.469	949.469	1082.86
944	1073.89	1001.94	1000.47	1056.37	999.476	999.476	1059.83			943.9	1108.41	954.05	951.057	1079.57	949.3	949.3	1086.07
943.95	1074.22	1001.86	1000.36	1057.69	999.371	999.371	1061.17			943.85	1109.07	953.935	950.87	1082.75	949.13	949.13	1089.3
943.9	1094.23	1001.78	1000.24	1059.01	999.265	999.265	1062.51			943.8	1110.02	953.819	950.681	1085.95	948.958	948.958	1092.53
943.85	1068.02	1001.7	1000.13	1060.32	999.157	999.157	1063.83			943.75	1112.88	953.703	950.492	1089.13	948.786	948.786	1095.75
943.8	1040.26	1001.62	1000	1061.61	999.045	999.045	1065.14			943.7	1104.13	953.588	950.303	1092.29	948.613	948.613	1098.95
943.75	1071.92	1001.53	999.884	1062.88	998.933	998.933	1066.43			943.65	1081.39	953.47	950.11	1095.41	948.436	948.436	1102.11
943.7	1072.3	1001.45	999.765	1064.12	998.823	998.823	1067.69			943.6	1071.94	953.353	949.918	1098.47	948.261	948.261	1105.22
943.65	1068.63	1001.38	999.652	1065.33	998.718	998.718	1068.92			943.55	1072.88	953.241	949.729	1101.48	948.088	948.088	1108.27
943.6	1069.92	1001.31	999.543	1066.5	998.618	998.618	1070.11			943.5	1084.42	953.133	949.543	1104.39	947.918	947.918	1111.23
943.55	1067.38	1001.24	999.439	1067.62	998.522	998.522	1071.26			943.45	1084.94	953.025	949.358	1107.21	947.748	947.748	1114.09
943.5	1061.73	1001.17	999.333	1068.68	998.425	998.425	1072.34			943.4	1070.46	952.916	949.17	1109.89	947.575	947.575	1116.83
943.45	1038.48	1001.11	999.226	1069.67	998.326	998.326	1073.35			943.35	1076.15	952.808	948.982	1112.43	947.402	947.402	1119.42
943.4	1034.49	1001.04	999.121	1070.59	998.229	998.229	1074.29			943.3	1086.51	952.699	948.792	1114.81	947.228	947.228	1121.85
943.35	1066.42	1000.98	999.019	1071.42	998.135	998.135	1075.15			943.25	1110.4	952.59	948.602	1117.01	947.052	947.052	1124.1
943.3	1075.89	1000.92	998.916	1072.16	998.04	998.04	1075.91			943.2	1127.28	952.484	948.413	1119.01	946.877	946.877	1126.15
943.25	1055.62	1000.85	998.813	1072.8	997.944	997.944	1076.58			943.15	1110.25	952.382	948.227	1120.79	946.705	946.705	1127.99
943.2	1049.2	1000.8	998.712	1073.33	997.85	997.85	1077.14			943.1	1092.07	952.285	948.045	1122.34	946.538	946.538	1129.6
943.15	1053.66	1000.74	998.614	1073.76	997.76	997.76	1077.59			943.05	1084.62	952.188	947.862	1123.64	946.369	946.369	1130.96
943.1	1073.73	1000.68	998.515	1074.07	997.669	997.669	1077.93			943	1058.79	952.088	947.675	1124.68	946.195	946.195	1132.05
943.05	1075.4	1000.63	998.415	1074.25	997.576	997.576	1078.14			942.95	1053.94	951.989	947.488	1125.44	946.022	946.022	1132.87
943	1048.31	1000.57	998.318	1074.32	997.486	997.486	1078.24			942.9	1047.44	951.894	947.303	1125.92	945.851	945.851	1133.42
942.95	1036.96	1000.52	998.219	1074.26	997.394	997.394	1078.21			942.85	1080.82	951.804	947.122	1126.12	945.683	945.683	1133.68
942.9	1044.11	1000.46	998.115	1074.06	997.297	997.297	1078.04			942.8	1113.39	951.719	946.945	1126.03	945.519	945.519	1133.65
942.85	1046.52	1000.4	998.01	1073.75	997.199	997.199	1077.76			942.75	1087.07	951.637	946.77	1125.64	945.357	945.357	1133.34
942.8	1045.5	1000.34	997.905	1073.31	997.101	997.101	1077.35			942.7	1087.83	951.552	946.591	1124.97	945.191	945.191	1132.73
942.75	1088.35	1000.28	997.798	1072.75	997.001	997.001	1076.82			942.65	1091.85	951.463	946.406	1124	945.018	945.018	1131.83
942.7	1093.4	1000.22	997.689	1072.07	996.898	996.898	1076.18			942.6	1074.01	951.372	946.218	1122.75	944.842	944.842	1130.65
942.65	1051.41	1000.15	997.575	1071.28	996.791	996.791	1075.42			942.55	1075.53	951.279	946.026	1121.23	944.663	944.663	1129.21
942.6	1058.82	1000.08	997.456	1070.38	996.679	996.679	1074.56			942.5	1118.68	951.186	945.832	1119.45	944.481	944.481	1127.5
942.55	1082.08	1000.01	997.333	1069.38	996.563	996.563	1073.59			942.45	1114.85	951.094	945.638	1117.43	944.299	944.299	1125.56
942.5	1093.39	999.936	997.21	1068.29	996.445	996.445	1072.54			942.4	1086.45	951	945.441	1115.17	944.113	944.113	1123.39
942.45	1080.61	999.862	997.085	1067.12	996.327	996.327	1071.41			942.35	1077.96	950.905	945.24	1112.71	943.925	943.925	1121.01
942.4	1075.94	999.794	996.966	1065.88	996.214	996.214	1070.21			942.3	1097.19	950.811	945.039	1110.05	943.735	943.735	1118.43
942.35	1070.52	999.732	996.851	1064.58	996.105	996.105	1068.95			942.25	1113.31	950.715	944.834	1107.22	943.542	943.542	1115.69
942.3	1050.87	999.671	996.736	1063.22	995.997	995.997	1067.63			942.2	1118.9	950.616	944.624	1104.23	943.343	943.343	1112.79
942.25	1051.77	999.613	996.624	1061.82	995.891	995.891	1066.28			942.15	1114.66	950.518	944.414	1101.11	943.144	943.144	1109.75
942.2	1053.07	999.561	996.518	1060.38	995.79	995.79	1064.88			942.1	1101.46	950.424	944.206	1097.88	942.946	942.946	1106.61
942.15	1056	999.515	996.416	1058.92	995.694	995.694	1063.46			942.05	1102.39	950.334	943.999	1094.55	942.751	942.751	1103.38
942.1	1051.96	999.47	996.314	1057.43	995.598	995.598	1062.02			942	1124.03	950.248	943.796	1091.14	942.558	942.558	1100.07
942.05	1038.31	999.427	996.213	1055.93	995.503	995.503	1060.56			941.95	1122.96	950.17	943.597	1087.68	942.37	942.37	1096.71
942	1041.52	999.39	996.117	1054.42	995.412	995.412	1059.1			941.9	1091.94	950.101	943.405	1084.18	942.188	942.188	1093.31
941.95	1060.1	999.353	996.02	1052.9	995.32	995.32	1057.63			941.85	1069.09	950.037	943.216	1080.66	942.01	942.01	1089.89
941.9	1078.87	999.312	995.918	1051.38	995.225	995.225	1056.16			941.8	1054.52	949.98	943.031	1077.13	941.835	941.835	1086.47
941.85	1065.93	999.269	995.813	1049.86	995.125	995.125	1054.69			941.75	1046.23	949.925	942.847	1073.59	941.661	941.661	1083.04
941.8	1040.92	999.224	995.705	1048.34	995.022	995.022	1053.23			941.7	1057.2	949.872	942.662	1070.06	941.486	941.486	1079.62
941.75	1052.86	999.177	995.594	1046.84	994.917	994.917	1051.77			941.65	1082.44	949.82	942.476	1066.55	941.31	941.31	1076.23
941.7	1084.47	999.128	995.48	1045.34	994.807	994.807	1050.34			941.6	1080.65	949.772	942.291	1063.08	941.134	941.134	1072.87
941.65	1078.18	999.078	995.362	1043.87	994.695	994.695	1048.92			941.55	1091.74	949.729	942.108	1059.64	940.961	940.961	1069.55
941.6	1075.88	999.032	995.249	1042.42	994.587	994.587	1047.53			941.5	1114.81	949.689	941.925	1056.24	940.788	940.788	1066.28
941.55	1076.7	998.993	995.141	1041.01	994.484	994.484	1046.17			941.45	1129.43	949.649	941.739	1052.9	940.611	940.611	1063.06
941.5	1062.27	998.955	995.032	1039.61	994.38	994.38	1044.84			941.4	1114.41	949.608	941.55	1049.61	940.431	940.431	1059.9
941.45	1057.92	998.915	994.92	1038.25	994.273	994.273	1043.54			941.35	1069.5	949.568	941.358	1046.37	940.249	940.249	1056.8
941.4	1031.82	998.879	994.811	1036.91	994.169	994.169	1042.26			941.3	1070.75	949.528	941.164	1043.2	940.064	940.064	1053.77
941.35	1043.46	998.849	994.706	1035.61	994.069	994.069	1041.03			941.25	1079.61	949.489	940.967	1040.09	939.876	939.876	1050.8
941.3	1067.62	998.821	994.602	1034.34	993.969	993.969	1039.82			941.2	1075.94	949.45	940.767	1037.05	939.684	939.684	1047.9
941.25	1063.65	998.8	994.504	1033.11	993.876	993.876	1038.66			941.15	1078.11	949.416	940.568	1034.08	939.495	939.495	1045.08
941.2	1032.15	998.791	994.415	1031.91	993.791	993.791	1037.54			941.1	1103.03	949.395	940.378	1031.2	939.314	939.314	1042.34
941.15	1051.41	998.785	994.328	1030.76	993.71	993.71	1036.45			941.05	1112.08	949.386	940.198	1028.39	939.142	939.142	1039.69
941.1	1072.05	998.783	994.243	1029.63	993.629	993.629	1035.4			941	1113.66	949.383	940.02	1025.66	938.972	938.972	1037.12
941.05	1031.26	998.785	994.161	1028.54	993.551	993.551	1034.38			940.95	1098.66	949.387	939.844	1023.01	938.805	938.805	1034.63
941	1012.59	998.79	994.079	1027.48	993.474	993.474	1033.4			940.9	1050.06	949.399	939.672	1020.43	938.641	938.641	1032.22
940.95	1041.15	998.798	993.999	1026.45	993.398	993.398	1032.45			940.85	1028.71	949.415	939.501	1017.93	938.478	938.478	1029.89
940.9	1047.1	998.81	993.921	1025.45	993.325	993.325	1031.53			940.8	1045.66	949.437	939.33	1015.49	938.316	938.316	1027.63
940.85	1012.07	998.823	993.842	1024.48	993.251	993.251	1030.64			940.75	1048.29	949.468	939.165	1013.13	938.159	938.159	1025.45
940.8	1037.67	998.843	993.768	1023.54	993.18	993.18	1029.79			940.7	1043.03	949.51	939.006	1010.85	938.007	938.007	1023.35
940.75	1054.52	998.868	993.697	1022.64	993.113	993.113	1028.98			940.65	1068.8	949.563	938.852	1008.64	937.862	937.862	1021.33
940.7	1048.95	998.896	993.626	1021.76	993.047	993.047	1028.19			940.6	1072.71	949.624	938.702	1006.5	937.72	937.72	1019.38
940.65	1035.3	998.929	993.558	1020.91	992.983	992.983	1027.43			940.55	1050.86	949.69	938.552	1004.42	937.577	937.577	1017.51
940.6	1023	998.969	993.495	1020.09	992.924	992.924	1026.71			940.5	1055.49	949.761	938.402	1002.4	937.435	937.435	1015.7
940.55	1045.28	999.015	993.435	1019.3	992.868	992.868	1026.02			940.45	1060.29	949.84	938.254	1000.45	937.294	937.294	1013.96
940.5	1027.18	999.059	993.371	1018.53	992.809	992.809	1025.35			940.4	1065.94	949.93	938.112	998.562	937.159	937.159	1012.29
940.45	992.253	999.104	993.306	1017.79	992.747	992.747	1024.7			940.35	1050.98	950.031	937.974	996.736	937.029	937.029	1010.68
940.4	1006.81	999.158	993.246	1017.07	992.691	992.691	1024.09			940.3	1032.25	950.143	937.842	994.971	936.904	936.904	1009.15
940.35	1024.02	999.218	993.19	1016.37	992.639	992.639	1023.5			940.25	1022.62	950.268	937.716	993.266	936.785	936.785	1007.68
940.3	1039.37	999.28	993.133	1015.7	992.586	992.586	1022.94			940.2	992.546	950.402	937.592	991.615	936.669	936.669	1006.27
940.25	1047.67	999.345	993.076	1015.04	992.532	992.532	1022.4			940.15	1000.68	950.546	937.473	990.019	936.557	936.557	1004.92
940.2	1016.43	999.417	993.023	1014.42	992.483	992.483	1021.89			940.1	1017.05	950.702	937.358	988.475	936.449	936.449	1003.64
940.15	1019.7	999.493	992.971	1013.81	992.435	992.435	1021.4			940.05	1018.36	950.872	937.249	986.986	936.347	936.347	1002.41
940.1	1038.53	999.566	992.912	1013.21	992.38	992.38	1020.93			940	1022.3	951.057	937.147	985.548	936.252	936.252	1001.25
940.05	1029.98	999.636	992.847	1012.62	992.319	992.319	1020.47			939.95	1023.35	951.252	937.049	984.158	936.161	936.161	1000.14
940	1010.97	999.708	992.78	1012.05	992.255	992.255	1020.03			939.9	1016.46	951.458	936.952	982.812	936.071	936.071	999.081
939.95	1019.23	999.785	992.715	1011.5	992.194	992.194	1019.61			939.85	1005.6	951.669	936.853	981.504	935.978	935.978	998.07
939.9	1042.44	999.87	992.653	1010.96	992.136	992.136	1019.22			939.8	989.089	951.886	936.751	980.233	935.883	935.883	997.105
939.85	1053.77	999.956	992.589	1010.44	992.075	992.075	1018.84			939.75	996.844	952.111	936.647	978.997	935.785	935.785	996.185
939.8	1037.29	1000.05	992.526	1009.94	992.016	992.016	1018.48			939.7	1011.43	952.345	936.543	977.799	935.688	935.688	995.311
939.75	1020.06	1000.15	992.467	1009.45	991.96	991.96	1018.15			939.65	1015.4	952.59	936.44	976.636	935.592	935.592	994.484
939.7	1028.02	1000.25	992.412	1008.98	991.908	991.908	1017.83			939.6	1022.56	952.848	936.34	975.51	935.497	935.497	993.703
939.65	1030.62	1000.37	992.355	1008.53	991.855	991.855	1017.54			939.55	1036.4	953.119	936.242	974.419	935.405	935.405	992.969
939.6	1013.39	1000.48	992.296	1008.08	991.799	991.799	1017.26			939.5	1015.69	953.401	936.144	973.36	935.314	935.314	992.277
939.55	1008.47	1000.6	992.238	1007.65	991.744	991.744	1016.99			939.45	1011.97	953.695	936.046	972.331	935.222	935.222	991.628
939.5	1000.97	1000.73	992.184	1007.23	991.693	991.693	1016.75			939.4	1004.73	954.003	935.95	971.333	935.132	935.132	991.022
939.45	1023.2	1000.86	992.13	1006.82	991.643	991.643	1016.53			939.35	993.471	954.328	935.859	970.369	935.047	935.047	990.462
939.4	1040.51	1001	992.074	1006.43	991.59	991.59	1016.32			939.3	1000.73	954.671	935.772	969.435	934.966	934.966	989.947
939.35	1027.71	1001.14	992.018	1006.04	991.537	991.537	1016.12			939.25	992.075	955.03	935.688	968.531	934.888	934.888	989.474
939.3	1026.04	1001.29	991.963	1005.66	991.485	991.485	1015.95			939.2	976.471	955.409	935.608	967.657	934.814	934.814	989.046
939.25	1032.61	1001.45	991.907	1005.3	991.432	991.432	1015.79			939.15	964.433	955.802	935.529	966.807	934.74	934.74	988.657
939.2	1038.04	1001.61	991.85	1004.94	991.379	991.379	1015.64			939.1	978.472	956.209	935.447	965.978	934.664	934.664	988.305
939.15	1033.9	1001.78	991.793	1004.59	991.324	991.324	1015.51			939.05	997.999	956.631	935.364	965.171	934.587	934.587	987.991
939.1	1017.51	1001.95	991.736	1004.25	991.271	991.271	1015.4			939	989.733	957.065	935.277	964.381	934.506	934.506	987.712
939.05	1015.87	1002.14	991.683	1003.92	991.22	991.22	1015.3			938.95	1019.55	957.514	935.186	963.609	934.421	934.421	987.469
939	1017.13	1002.34	991.629	1003.6	991.169	991.169	1015.22			938.9	1028.47	957.978	935.092	962.853	934.332	934.332	987.26
938.95	1006.57	1002.54	991.574	1003.28	991.118	991.118	1015.16			938.85	1017.24	958.459	934.994	962.114	934.24	934.24	987.088
938.9	1017.17	1002.75	991.521	1002.98	991.067	991.067	1015.11			938.8	1029.71	958.959	934.896	961.393	934.147	934.147	986.954
938.85	1016.78	1002.97	991.47	1002.68	991.019	991.019	1015.09			938.75	1036.32	959.482	934.799	960.69	934.055	934.055	986.861
938.8	1028.89	1003.21	991.421	1002.4	990.973	990.973	1015.08			938.7	1024.25	960.027	934.701	960.006	933.962	933.962	986.809
938.75	1030.99	1003.45	991.377	1002.12	990.932	990.932	1015.09			938.65	1005.65	960.593	934.601	959.335	933.868	933.868	986.794
938.7	1027.44	1003.72	991.336	1001.86	990.893	990.893	1015.12			938.6	969.9	961.186	934.503	958.684	933.775	933.775	986.823
938.65	1015.38	1003.99	991.297	1001.6	990.857	990.857	1015.17			938.55	971.052	961.812	934.412	958.054	933.689	933.689	986.9
938.6	1016.1	1004.28	991.257	1001.35	990.82	990.82	1015.24			938.5	997.608	962.473	934.328	957.447	933.61	933.61	987.027
938.55	990.612	1004.57	991.218	1001.1	990.784	990.784	1015.33			938.45	1012.03	963.17	934.252	956.862	933.539	933.539	987.206
938.5	987.948	1004.88	991.177	1000.86	990.745	990.745	1015.43			938.4	998.147	963.905	934.184	956.3	933.476	933.476	987.437
938.45	1002.64	1005.21	991.139	1000.63	990.71	990.71	1015.56			938.35	970.444	964.681	934.124	955.76	933.421	933.421	987.723
938.4	1011.33	1005.55	991.107	1000.41	990.681	990.681	1015.7			938.3	945.238	965.496	934.07	955.238	933.372	933.372	988.06
938.35	1015.94	1005.91	991.078	1000.2	990.655	990.655	1015.88			938.25	960.613	966.347	934.017	954.731	933.323	933.323	988.448
938.3	1027.96	1006.29	991.049	999.989	990.628	990.628	1016.07			938.2	959.733	967.236	933.963	954.235	933.275	933.275	988.885
938.25	1001.84	1006.68	991.021	999.787	990.603	990.603	1016.28			938.15	948.965	968.166	933.912	953.753	933.228	933.228	989.375
938.2	990.425	1007.08	990.99	999.586	990.574	990.574	1016.51			938.1	958.171	969.143	933.865	953.288	933.186	933.186	989.924
938.15	1008.16	1007.5	990.952	999.383	990.539	990.539	1016.76			938.05	954.606	970.17	933.824	952.84	933.15	933.15	990.533
938.1	1014.12	1007.94	990.915	999.185	990.504	990.504	1017.03			938	972.322	971.244	933.785	952.404	933.115	933.115	991.202
938.05	1003.89	1008.39	990.88	998.993	990.472	990.472	1017.32			937.95	984.999	972.366	933.744	951.976	933.079	933.079	991.929
938	1021.93	1008.87	990.845	998.806	990.439	990.439	1017.64			937.9	961.419	973.54	933.702	951.558	933.042	933.042	992.717
937.95	1030.92	1009.37	990.81	998.622	990.407	990.407	1017.99			937.85	947.469	974.771	933.661	951.151	933.005	933.005	993.572
937.9	999.085	1009.89	990.771	998.438	990.37	990.37	1018.36			937.8	960.054	976.061	933.62	950.753	932.969	932.969	994.496
937.85	995.379	1010.42	990.726	998.252	990.327	990.327	1018.75			937.75	958.03	977.414	933.581	950.367	932.934	932.934	995.493
937.8	1016.54	1010.98	990.678	998.066	990.282	990.282	1019.16			937.7	966.927	978.835	933.543	949.989	932.901	932.901	996.567
937.75	1023.79	1011.56	990.627	997.881	990.233	990.233	1019.6			937.65	953.702	980.33	933.507	949.623	932.869	932.869	997.722
937.7	1035.76	1012.17	990.575	997.698	990.183	990.183	1020.08			937.6	941.211	981.903	933.474	949.268	932.841	932.841	998.964
937.65	1031.64	1012.81	990.523	997.519	990.134	990.134	1020.58			937.55	947.496	983.553	933.439	948.919	932.81	932.81	1000.29
937.6	1028.66	1013.48	990.471	997.343	990.085	990.085	1021.13			937.5	946.494	985.286	933.4	948.574	932.775	932.775	1001.71
937.55	1033.68	1014.18	990.418	997.168	990.034	990.034	1021.7			937.45	948.102	987.11	933.36	948.236	932.739	932.739	1003.23
937.5	1017.96	1014.92	990.366	996.997	989.983	989.983	1022.32			937.4	960.058	989.029	933.318	947.902	932.701	932.701	1004.85
937.45	1015.84	1015.7	990.314	996.83	989.934	989.934	1022.98			937.35	981.467	991.052	933.274	947.575	932.662	932.662	1006.58
937.4	1026.38	1016.52	990.262	996.665	989.884	989.884	1023.68			937.3	984.041	993.185	933.229	947.252	932.621	932.621	1008.43
937.35	1012.57	1017.38	990.211	996.504	989.836	989.836	1024.43			937.25	967.644	995.433	933.178	946.93	932.574	932.574	1010.39
937.3	990.612	1018.29	990.162	996.346	989.788	989.788	1025.22			937.2	976.801	997.804	933.12	946.608	932.52	932.52	1012.49
937.25	1007.06	1019.25	990.112	996.192	989.741	989.741	1026.07			937.15	980.764	1000.31	933.055	946.285	932.458	932.458	1014.73
937.2	1032.52	1020.26	990.065	996.042	989.696	989.696	1026.97			937.1	970.38	1002.95	932.981	945.96	932.389	932.389	1017.11
937.15	1021.61	1021.32	990.017	995.894	989.65	989.65	1027.93			937.05	994.519	1005.75	932.902	945.635	932.314	932.314	1019.66
937.1	1023.53	1022.44	989.965	995.743	989.6	989.6	1028.95			937	1008.8	1008.72	932.822	945.315	932.238	932.238	1022.38
937.05	1027.14	1023.62	989.909	995.592	989.546	989.546	1030.03			936.95	1016.91	1011.88	932.744	945.003	932.164	932.164	1025.3
937	1015.57	1024.86	989.845	995.434	989.484	989.484	1031.17			936.9	1017.06	1015.24	932.664	944.694	932.088	932.088	1028.43
936.95	1026.77	1026.15	989.766	995.264	989.407	989.407	1032.37			936.85	1015.48	1018.82	932.58	944.386	932.007	932.007	1031.77
936.9	1043.95	1027.52	989.68	995.089	989.323	989.323	1033.64			936.8	989.895	1022.63	932.49	944.078	931.921	931.921	1035.35
936.85	1053.67	1028.96	989.595	994.916	989.24	989.24	1035			936.75	962.54	1026.68	932.394	943.768	931.828	931.828	1039.19
936.8	1069.44	1030.5	989.51	994.746	989.157	989.157	1036.44			936.7	986.689	1031.02	932.296	943.461	931.735	931.735	1043.31
936.75	1096.48	1032.13	989.424	994.576	989.074	989.074	1037.98			936.65	1013.71	1035.65	932.197	943.158	931.639	931.639	1047.73
936.7	1061.67	1033.85	989.334	994.404	988.985	988.985	1039.62			936.6	1034.73	1040.61	932.095	942.856	931.541	931.541	1052.48
936.65	1024.36	1035.68	989.235	994.225	988.888	988.888	1041.36			936.55	1029.05	1045.92	931.988	942.554	931.437	931.437	1057.59
936.6	1022.76	1037.61	989.134	994.046	988.789	988.789	1043.22			936.5	1005.02	1051.61	931.876	942.251	931.329	931.329	1063.08
936.55	1024.39	1039.68	989.036	993.872	988.693	988.693	1045.2			936.45	1020.9	1057.72	931.757	941.945	931.213	931.213	1069
936.5	1061.84	1041.88	988.938	993.698	988.597	988.597	1047.32			936.4	1043.64	1064.27	931.626	941.632	931.086	931.086	1075.36
936.45	1077.6	1044.23	988.84	993.527	988.501	988.501	1049.59			936.35	1067.33	1071.31	931.485	941.312	930.948	930.948	1082.21
936.4	1038.22	1046.73	988.748	993.364	988.411	988.411	1052.02			936.3	1055.27	1078.88	931.335	940.987	930.802	930.802	1089.59
936.35	1025.05	1049.41	988.654	993.199	988.318	988.318	1054.62			936.25	1050.66	1087.02	931.175	940.656	930.645	930.645	1097.56
936.3	1052.31	1052.25	988.551	993.027	988.217	988.217	1057.4			936.2	1072.93	1095.78	931	940.314	930.474	930.474	1106.15
936.25	1067.17	1055.28	988.439	992.848	988.107	988.107	1060.35			936.15	1082.76	1105.21	930.809	939.959	930.286	930.286	1115.41
936.2	1050.13	1058.51	988.317	992.66	987.987	987.987	1063.51			936.1	1090.33	1115.37	930.6	939.589	930.08	930.08	1125.4
936.15	1081.86	1061.96	988.19	992.468	987.862	987.862	1066.89			936.05	1128.11	1126.3	930.374	939.207	929.858	929.858	1136.17
936.1	1080.43	1065.64	988.059	992.274	987.733	987.733	1070.51			936	1165.32	1138.08	930.132	938.811	929.619	929.619	1147.78
936.05	1090.23	1069.57	987.918	992.07	987.593	987.593	1074.37			935.95	1154.71	1150.74	929.871	938.399	929.361	929.361	1160.29
936	1098.68	1073.77	987.765	991.856	987.442	987.442	1078.51			935.9	1179.31	1164.36	929.589	937.97	929.082	929.082	1173.75
935.95	1095.65	1078.26	987.604	991.636	987.282	987.282	1082.93			935.85	1196.32	1178.97	929.284	937.52	928.78	928.78	1188.21
935.9	1106.44	1083.06	987.436	991.41	987.117	987.117	1087.67			935.8	1219.29	1194.61	928.954	937.05	928.454	928.454	1203.7
935.85	1112.88	1088.18	987.257	991.173	986.939	986.939	1092.73			935.75	1222.3	1211.31	928.599	936.556	928.102	928.102	1220.26
935.8	1109.1	1093.65	987.068	990.928	986.751	986.751	1098.15			935.7	1243.75	1229.09	928.221	936.042	927.727	927.727	1237.9
935.75	1106.82	1099.49	986.866	990.671	986.552	986.552	1103.92			935.65	1283.56	1247.93	927.821	935.509	927.33	927.33	1256.6
935.7	1113.12	1105.71	986.655	990.406	986.342	986.342	1110.09			935.6	1303.37	1267.79	927.391	934.949	926.904	926.904	1276.32
935.65	1135.88	1112.34	986.435	990.133	986.124	986.124	1116.66			935.55	1326.2	1288.56	926.93	934.36	926.446	926.446	1296.96
935.6	1154.27	1119.37	986.2	989.846	985.891	985.891	1123.63			935.5	1328.89	1310.12	926.437	933.742	925.956	925.956	1318.38
935.55	1166.1	1126.81	985.95	989.545	985.642	985.642	1131.02			935.45	1366.97	1332.25	925.915	933.097	925.437	925.437	1340.39
935.5	1156.5	1134.66	985.686	989.231	985.38	985.38	1138.82			935.4	1425.85	1354.69	925.363	932.425	924.887	924.887	1362.71
935.45	1162.65	1142.9	985.409	988.905	985.104	985.104	1147.01			935.35	1463.14	1377.09	924.779	931.723	924.306	924.306	1384.98
935.4	1204.78	1151.51	985.114	988.562	984.811	984.811	1155.56			935.3	1486.73	1399.02	924.165	930.994	923.695	923.695	1406.79
935.35	1214.62	1160.43	984.801	988.201	984.499	984.499	1164.43			935.25	1479.8	1419.98	923.527	930.242	923.06	923.06	1427.63
935.3	1207.67	1169.59	984.473	987.827	984.173	984.173	1173.54			935.2	1494.32	1439.43	922.865	929.468	922.401	922.401	1446.96
935.25	1205.96	1178.89	984.13	987.439	983.832	983.832	1182.8			935.15	1537.32	1456.78	922.176	928.67	921.714	921.714	1464.2
935.2	1230.68	1188.2	983.776	987.04	983.479	983.479	1192.06			935.1	1544.01	1471.5	921.464	927.852	921.006	921.006	1478.8
935.15	1249.71	1197.36	983.409	986.63	983.114	983.114	1201.17			935.05	1526.04	1483.14	920.734	927.017	920.279	920.279	1490.34
935.1	1235.25	1206.15	983.028	986.205	982.734	982.734	1209.91			935	1540.11	1491.45	919.994	926.174	919.541	919.541	1498.54
935.05	1258.24	1214.34	982.635	985.77	982.342	982.342	1218.06			934.95	1569.39	1496.46	919.249	925.328	918.799	918.799	1503.44
935	1249.06	1221.66	982.233	985.326	981.942	981.942	1225.34			934.9	1564.95	1498.55	918.5	924.48	918.053	918.053	1505.42
934.95	1244.56	1227.86	981.823	984.876	981.533	981.533	1231.49			934.85	1590.26	1498.58	917.752	923.634	917.307	917.307	1505.35
934.9	1264.27	1232.69	981.405	984.418	981.117	981.117	1236.28			934.8	1556.25	1497.15	917.011	922.798	916.569	916.569	1503.82
934.85	1287.65	1235.98	980.98	983.954	980.694	980.694	1239.53			934.75	1516.74	1492.01	916.282	921.976	915.844	915.844	1498.58
934.8	1275.44	1237.72	980.552	983.487	980.267	980.267	1241.23			934.7	1506.85	1483.01	915.57	921.171	915.133	915.133	1489.48
934.75	1259.47	1238.12	980.116	983.013	979.833	979.833	1241.59			934.65	1487.44	1470.48	914.876	920.387	914.442	914.442	1476.86
934.7	1265.17	1237.73	979.682	982.542	979.4	979.4	1241.15			934.6	1457.63	1454.89	914.203	919.626	913.772	913.772	1461.17
934.65	1268.75	1236.16	979.253	982.076	978.972	978.972	1239.55			934.55	1422.82	1436.75	913.552	918.889	913.124	913.124	1442.94
934.6	1274.87	1233.1	978.829	981.616	978.55	978.55	1236.44			934.5	1377.58	1416.62	912.928	918.179	912.502	912.502	1422.72
934.55	1288.66	1228.62	978.413	981.164	978.135	978.135	1231.92			934.45	1358.57	1395.07	912.327	917.495	911.904	911.904	1401.09
934.5	1242.82	1222.87	978.012	980.729	977.736	977.736	1226.14			934.4	1368.34	1372.62	911.752	916.837	911.331	911.331	1378.55
934.45	1203.37	1216.04	977.631	980.314	977.356	977.356	1219.27			934.35	1352.31	1349.74	911.204	916.208	910.786	910.786	1355.58
934.4	1205.55	1208.3	977.265	979.915	976.992	976.992	1211.49			934.3	1343.97	1326.84	910.685	915.609	910.269	910.269	1332.59
934.35	1206.52	1199.85	976.915	979.531	976.642	976.642	1203.01			934.25	1330.77	1304.23	910.191	915.038	909.778	909.778	1309.91
934.3	1163.55	1190.88	976.581	979.165	976.31	976.31	1194.01			934.2	1280.32	1282.18	909.72	914.49	909.309	909.309	1287.77
934.25	1132.62	1181.59	976.268	978.82	975.998	975.998	1184.68			934.15	1245.4	1260.88	909.267	913.962	908.859	908.859	1266.39
934.2	1145.59	1172.14	975.977	978.497	975.709	975.709	1175.2			934.1	1227.45	1240.46	908.837	913.458	908.431	908.431	1245.89
934.15	1149.21	1162.67	975.704	978.194	975.437	975.437	1165.69			934.05	1208.9	1221.02	908.431	912.98	908.028	908.028	1226.38
934.1	1142.03	1153.3	975.448	977.907	975.182	975.182	1156.29			934	1215.13	1202.61	908.049	912.526	907.648	907.648	1207.89
934.05	1124.78	1144.12	975.215	977.644	974.95	974.95	1147.08			933.95	1198.23	1185.24	907.691	912.098	907.292	907.292	1190.44
934	1121.05	1135.22	975.001	977.4	974.737	974.737	1138.15			933.9	1154.54	1168.91	907.356	911.694	906.96	906.96	1174.04
933.95	1110.53	1126.64	974.795	977.166	974.533	974.533	1129.53			933.85	1133.99	1153.6	907.038	911.309	906.645	906.645	1158.66
933.9	1074.14	1118.4	974.591	976.934	974.331	974.331	1121.27			933.8	1133.79	1139.26	906.734	910.938	906.343	906.343	1144.25
933.85	1042.02	1110.55	974.398	976.713	974.139	974.139	1113.38			933.75	1120.7	1125.86	906.441	910.58	906.052	906.052	1130.77
933.8	1062.66	1103.09	974.219	976.506	973.961	973.961	1105.89			933.7	1110.01	1113.33	906.155	910.23	905.768	905.768	1118.18
933.75	1101.37	1096.04	974.057	976.316	973.8	973.8	1098.81			933.65	1117.79	1101.64	905.879	909.891	905.495	905.495	1106.42
933.7	1111.34	1089.38	973.905	976.138	973.649	973.649	1092.13			933.6	1120.16	1090.73	905.618	909.567	905.235	905.235	1095.44
933.65	1070.32	1083.11	973.762	975.968	973.507	973.507	1085.83			933.55	1122.71	1080.55	905.366	909.254	904.986	904.986	1085.19
933.6	1042.38	1077.22	973.627	975.808	973.373	973.373	1079.9			933.5	1139.68	1071.04	905.118	908.947	904.741	904.741	1075.63
933.55	1024.08	1071.67	973.495	975.65	973.243	973.243	1074.33			933.45	1118.74	1062.17	904.876	908.645	904.5	904.5	1066.69
933.5	1042.11	1066.46	973.362	975.493	973.111	973.111	1069.09			933.4	1067.98	1053.87	904.636	908.348	904.263	904.263	1058.33
933.45	1058.09	1061.56	973.231	975.337	972.982	972.982	1064.17			933.35	1062.53	1046.12	904.4	908.054	904.029	904.029	1050.52
933.4	1048.74	1056.97	973.104	975.186	972.856	972.856	1059.55			933.3	1087.04	1038.87	904.167	907.766	903.798	903.798	1043.2
933.35	1049.65	1052.66	972.985	975.042	972.737	972.737	1055.22			933.25	1089.47	1032.07	903.937	907.48	903.57	903.57	1036.35
933.3	1048.06	1048.62	972.87	974.904	972.623	972.623	1051.15			933.2	1087.36	1025.71	903.712	907.2	903.347	903.347	1029.93
933.25	1048.03	1044.83	972.752	974.763	972.507	972.507	1047.33			933.15	1079.76	1019.75	903.493	906.928	903.13	903.13	1023.91
933.2	1070.81	1041.25	972.628	974.616	972.384	972.384	1043.73			933.1	1083.68	1014.15	903.279	906.662	902.919	902.919	1018.26
933.15	1058.79	1037.89	972.502	974.468	972.26	972.26	1040.34			933.05	1094.25	1008.9	903.068	906.399	902.709	902.709	1012.95
933.1	1033.22	1034.73	972.378	974.322	972.137	972.137	1037.16			933	1079.94	1003.96	902.857	906.138	902.501	902.501	1007.95
933.05	1060.53	1031.75	972.249	974.17	972.008	972.008	1034.15			932.95	1072.7	999.308	902.652	905.882	902.298	902.298	1003.25
933	1072.91	1028.94	972.117	974.017	971.878	971.878	1031.32			932.9	1071.14	994.932	902.452	905.634	902.1	902.1	998.818
932.95	1047.55	1026.29	971.984	973.863	971.746	971.746	1028.65			932.85	1045.98	990.808	902.257	905.39	901.907	901.907	994.642
932.9	1047.64	1023.79	971.849	973.707	971.612	971.612	1026.12			932.8	1051.22	986.918	902.066	905.151	901.717	901.717	990.7
932.85	1088.46	1021.43	971.718	973.556	971.482	971.482	1023.74			932.75	1036.38	983.246	901.878	904.917	901.532	901.532	986.977
932.8	1064.13	1019.2	971.592	973.409	971.357	971.357	1021.49			932.7	1033.15	979.777	901.695	904.688	901.351	901.351	983.458
932.75	1053.7	1017.09	971.463	973.26	971.229	971.229	1019.36			932.65	1048.33	976.498	901.518	904.466	901.176	901.176	980.13
932.7	1064.27	1015.1	971.336	973.113	971.103	971.103	1017.34			932.6	1044.39	973.395	901.346	904.249	901.005	901.005	976.979
932.65	1038.09	1013.22	971.216	972.974	970.984	970.984	1015.44			932.55	1045.4	970.459	901.179	904.039	900.841	900.841	973.994
932.6	1021.39	1011.43	971.099	972.837	970.868	970.868	1013.63			932.5	1046.57	967.676	901.018	903.834	900.681	900.681	971.165
932.55	1058.57	1009.75	970.984	972.704	970.755	970.755	1011.93			932.45	1028.12	965.039	900.863	903.637	900.528	900.528	968.481
932.5	1043.68	1008.15	970.879	972.58	970.65	970.65	1010.31			932.4	1025.23	962.54	900.716	903.448	900.384	900.384	965.936
932.45	1017.7	1006.64	970.777	972.46	970.549	970.549	1008.78			932.35	1015.5	960.167	900.575	903.265	900.244	900.244	963.519
932.4	1026.19	1005.2	970.677	972.342	970.45	970.45	1007.32			932.3	1000.27	957.91	900.435	903.086	900.107	900.107	961.218
932.35	1025.32	1003.84	970.581	972.228	970.355	970.355	1005.94			932.25	988.375	955.764	900.301	902.911	899.974	899.974	959.028
932.3	1025	1002.55	970.485	972.115	970.261	970.261	1004.62			932.2	960.288	953.725	900.174	902.745	899.849	899.849	956.946
932.25	1037.14	1001.31	970.388	972.001	970.165	970.165	1003.37			932.15	983.45	951.784	900.051	902.584	899.728	899.728	954.963
932.2	1037.24	1000.13	970.295	971.89	970.073	970.073	1002.17			932.1	1025.5	949.934	899.932	902.427	899.611	899.611	953.072
932.15	1033.66	999.01	970.205	971.783	969.983	969.983	1001.03			932.05	1002.69	948.173	899.82	902.277	899.501	899.501	951.27
932.1	1032.67	997.935	970.111	971.672	969.89	969.89	999.938			932	974.554	946.498	899.717	902.137	899.399	899.399	949.554
932.05	1035.33	996.91	970.018	971.564	969.798	969.798	998.894			931.95	998.902	944.901	899.619	902.003	899.303	899.303	947.917
932	1026.73	995.933	969.93	971.459	969.711	969.711	997.899			931.9	997.431	943.376	899.524	901.873	899.21	899.21	946.353
931.95	1023.73	995.002	969.847	971.36	969.629	969.629	996.951			931.85	961.956	941.916	899.431	901.744	899.118	899.118	944.854
931.9	1043.5	994.114	969.767	971.265	969.55	969.55	996.045			931.8	935.774	940.52	899.34	901.619	899.03	899.03	943.42
931.85	1013.96	993.262	969.687	971.169	969.471	969.471	995.175			931.75	946.225	939.188	899.257	901.501	898.948	898.948	942.05
931.8	991.492	992.446	969.608	971.075	969.393	969.393	994.343			931.7	956.772	937.915	899.178	901.389	898.871	898.871	940.74
931.75	989.444	991.668	969.534	970.986	969.32	969.32	993.548			931.65	952.117	936.697	899.103	901.281	898.798	898.798	939.486
931.7	1011.49	990.927	969.466	970.903	969.253	969.253	992.79			931.6	953.892	935.537	899.038	901.183	898.735	898.735	938.29
931.65	1041.38	990.218	969.401	970.824	969.189	969.189	992.065			931.55	959.103	934.432	898.983	901.096	898.681	898.681	937.149
931.6	1020.94	989.543	969.342	970.75	969.131	969.131	991.372			931.5	959.967	933.375	898.932	901.014	898.632	898.632	936.057
931.55	994.899	988.898	969.288	970.682	969.078	969.078	990.712			931.45	936.142	932.359	898.881	900.932	898.583	898.583	935.007
931.5	994.308	988.277	969.233	970.612	969.024	969.024	990.075			931.4	907.883	931.385	898.834	900.854	898.537	898.537	933.999
931.45	997.338	987.679	969.177	970.542	968.969	968.969	989.461			931.35	910.794	930.452	898.791	900.78	898.495	898.495	933.033
931.4	987.665	987.106	969.124	970.476	968.917	968.917	988.872			931.3	917.427	929.558	898.751	900.711	898.458	898.458	932.105
931.35	1002.16	986.557	969.075	970.413	968.868	968.868	988.308			931.25	934.131	928.699	898.715	900.645	898.422	898.422	931.214
931.3	1023.23	986.035	969.033	970.357	968.827	968.827	987.771			931.2	916.696	927.874	898.679	900.581	898.389	898.389	930.357
931.25	997.035	985.536	968.994	970.305	968.789	968.789	987.257			931.15	917.22	927.081	898.647	900.52	898.358	898.358	929.532
931.2	967.618	985.057	968.958	970.256	968.754	968.754	986.763			931.1	916.697	926.318	898.616	900.462	898.329	898.329	928.738
931.15	981.948	984.6	968.926	970.212	968.723	968.723	986.291			931.05	929.27	925.582	898.585	900.403	898.299	898.299	927.971
931.1	992.802	984.16	968.895	970.168	968.693	968.693	985.837			931	943.663	924.871	898.553	900.344	898.269	898.269	927.23
931.05	993.056	983.736	968.866	970.126	968.664	968.664	985.399			930.95	937.275	924.185	898.521	900.285	898.238	898.238	926.514
931	974.993	983.329	968.839	970.087	968.638	968.638	984.978			930.9	918.006	923.522	898.489	900.227	898.208	898.208	925.821
930.95	962.17	982.942	968.817	970.053	968.618	968.618	984.577			930.85	913.246	922.879	898.455	900.167	898.176	898.176	925.15
930.9	990.984	982.571	968.798	970.022	968.6	968.6	984.192			930.8	915.694	922.257	898.421	900.107	898.143	898.143	924.499
930.85	979.108	982.209	968.777	969.988	968.579	968.579	983.817			930.75	917.541	921.656	898.387	900.048	898.11	898.11	923.87
930.8	982.89	981.862	968.756	969.956	968.559	968.559	983.456			930.7	934.28	921.075	898.354	899.99	898.079	898.079	923.261
930.75	981.657	981.53	968.74	969.928	968.544	968.544	983.11			930.65	935.161	920.517	898.325	899.936	898.051	898.051	922.675
930.7	980.31	981.211	968.727	969.904	968.532	968.532	982.779			930.6	919.463	919.98	898.299	899.887	898.027	898.027	922.111
930.65	987.171	980.904	968.714	969.879	968.519	968.519	982.458			930.55	916.969	919.462	898.276	899.84	898.006	898.006	921.567
930.6	969.987	980.602	968.697	969.851	968.503	968.503	982.144			930.5	913.5	918.96	898.251	899.792	897.982	897.982	921.038
930.55	963.371	980.312	968.682	969.824	968.489	968.489	981.841			930.45	915.027	918.471	898.225	899.743	897.958	897.958	920.523
930.5	970.9	980.032	968.668	969.8	968.475	968.475	981.548			930.4	898.392	917.997	898.199	899.694	897.933	897.933	920.024
930.45	975.508	979.763	968.655	969.776	968.464	968.464	981.267			930.35	898.927	917.54	898.176	899.648	897.911	897.911	919.541
930.4	987.446	979.505	968.646	969.757	968.455	968.455	980.997			930.3	925.726	917.101	898.157	899.607	897.894	897.894	919.078
930.35	982.951	979.26	968.642	969.742	968.452	968.452	980.74			930.25	928.875	916.677	898.139	899.568	897.878	897.878	918.629
930.3	966.578	979.026	968.641	969.73	968.452	968.452	980.494			930.2	916.336	916.266	898.123	899.53	897.863	897.863	918.194
930.25	972.222	978.799	968.639	969.718	968.451	968.451	980.255			930.15	911.348	915.869	898.107	899.493	897.849	897.849	917.773
930.2	957.5	978.579	968.637	969.706	968.45	968.45	980.023			930.1	892.838	915.483	898.092	899.457	897.834	897.834	917.363
930.15	942.705	978.365	968.635	969.694	968.448	968.448	979.797			930.05	907.027	915.107	898.075	899.42	897.819	897.819	916.963
930.1	943.257	978.159	968.634	969.683	968.448	968.448	979.58			930	907.144	914.741	898.058	899.383	897.804	897.804	916.575
930.05	968.304	--	--	--	--	--	979.225			929.95	904.822	914.388	898.043	899.347	897.79	897.79	916.199
930	983.939	--	--	--	--	--	994.655			929.9	916.469	914.045	898.029	899.314	897.777	897.777	915.834
929.95	977.566	--	--	--	--	--	988.084			929.85	908.179	913.717	898.02	899.285	897.769	897.769	915.484
929.9	977.147	--	--	--	--	--	987.471			929.8	896.581	913.404	898.016	899.263	897.767	897.767	915.149
929.85	980.761	--	--	--	--	--	990.898			929.75	915.722	913.101	898.015	899.242	897.767	897.767	914.825
929.8	971.932	--	--	--	--	--	981.886			929.7	911.219	912.807	898.014	899.223	897.767	897.767	914.51
929.75	974.509	--	--	--	--	--	984.285			929.65	878.298	912.522	898.012	899.203	897.767	897.767	914.203
929.7	983.428	--	--	--	--	--	993.032			929.6	857.885	912.244	898.011	899.184	897.767	897.767	913.905
929.65	987.755	--	--	--	--	--	997.191			929.55	873.66	911.974	898.01	899.165	897.767	897.767	913.614
929.6	996.149	--	--	--	--	--	1005.42			929.5	888.817	911.711	898.008	899.146	897.767	897.767	913.331
929.55	985.255	--	--	--	--	--	994.369			929.45	903.515	911.455	898.007	899.127	897.767	897.767	913.055
929.5	962.507	--	--	--	--	--	971.466			929.4	918.175	--	--	--	--	--	933.195
929.45	986.422	--	--	--	--	--	995.231			929.35	917.156	--	--	--	--	--	931.914
929.4	1007.22	--	--	--	--	--	1015.88			929.3	906.589	--	--	--	--	--	921.092
929.35	1019.85	--	--	--	--	--	1028.36			929.25	910.676	--	--	--	--	--	924.93
929.3	993.221	--	--	--	--	--	1001.6			929.2	909.447	--	--	--	--	--	923.459
929.25	985.854	--	--	--	--	--	994.097			929.15	908.114	--	--	--	--	--	921.889
929.2	988.29	--	--	--	--	--	996.401			929.1	910.963	--	--	--	--	--	924.507
929.15	985.459	--	--	--	--	--	993.441			929.05	902.818	--	--	--	--	--	916.137
929.1	1003.01	--	--	--	--	--	1010.86			929	896.488	--	--	--	--	--	909.587
929.05	992.853	--	--	--	--	--	1000.59			928.95	878.555	--	--	--	--	--	891.439
929	968.727	--	--	--	--	--	976.339			928.9	877.848	--	--	--	--	--	890.523
928.95	993.945	--	--	--	--	--	1001.44			928.85	891.819	--	--	--	--	--	904.289
928.9	1014.68	--	--	--	--	--	1022.06			928.8	903.91	--	--	--	--	--	916.18
928.85	1007.24	--	--	--	--	--	1014.5			928.75	899.313	--	--	--	--	--	911.388
928.8	986.677	--	--	--	--	--	993.838			928.7	899.095	--	--	--	--	--	910.98
928.75	989.438	--	--	--	--	--	996.492			928.65	898.831	--	--	--	--	--	910.529
928.7	999.897	--	--	--	--	--	1006.85			928.6	918.859	--	--	--	--	--	930.374
928.65	1004.89	--	--	--	--	--	1011.74			928.55	910.934	--	--	--	--	--	922.271
928.6	1014.15	--	--	--	--	--	1020.9			928.5	873.626	--	--	--	--	--	884.788
928.55	1014.72	--	--	--	--	--	1021.37			928.45	888.242	--	--	--	--	--	899.235
928.5	982.8	--	--	--	--	--	989.356			928.4	914.601	--	--	--	--	--	925.427
928.45	985.887	--	--	--	--	--	992.35			928.35	938.654	--	--	--	--	--	949.317
928.4	1007.99	--	--	--	--	--	1014.36			928.3	935.574	--	--	--	--	--	946.077
928.35	991.921	--	--	--	--	--	998.204			928.25	909.572	--	--	--	--	--	919.918
928.3	978.285	--	--	--	--	--	984.482			928.2	923.716	--	--	--	--	--	933.909
928.25	994.768	--	--	--	--	--	1000.88			928.15	940.824	--	--	--	--	--	950.868
928.2	975.076	--	--	--	--	--	981.105			928.1	931.805	--	--	--	--	--	941.703
928.15	978.175	--	--	--	--	--	984.122			928.05	903.089	--	--	--	--	--	912.844
928.1	991.266	--	--	--	--	--	997.133			928	881.037	--	--	--	--	--	890.65
928.05	988.638	--	--	--	--	--	994.427			927.95	894.514	--	--	--	--	--	903.99
928	1003.74	--	--	--	--	--	1009.45			927.9	920.966	--	--	--	--	--	930.308
927.95	1026.34	--	--	--	--	--	1031.98			927.85	906.71	--	--	--	--	--	915.919
927.9	1020.15	--	--	--	--	--	1025.72			927.8	914.582	--	--	--	--	--	923.662
927.85	989.222	--	--	--	--	--	994.714			927.75	926.94	--	--	--	--	--	935.893
927.8	991.595	--	--	--	--	--	997.016			927.7	915.441	--	--	--	--	--	924.27
927.75	988.195	--	--	--	--	--	993.547			927.65	909.787	--	--	--	--	--	918.494
927.7	981.183	--	--	--	--	--	986.467			927.6	899.33	--	--	--	--	--	907.917
927.65	977.386	--	--	--	--	--	982.604			927.55	890.354	--	--	--	--	--	898.824
927.6	951.498	--	--	--	--	--	956.65			927.5	881.405	--	--	--	--	--	889.759
927.55	969.771	--	--	--	--	--	974.86			927.45	881.165	--	--	--	--	--	889.407
927.5	980.804	--	--	--	--	--	985.83			927.4	911.816	--	--	--	--	--	919.947
927.45	975.858	--	--	--	--	--	980.822			927.35	911.486	--	--	--	--	--	919.509
927.4	982.093	--	--	--	--	--	986.996			927.3	896.849	--	--	--	--	--	904.765
927.35	980.162	--	--	--	--	--	985.006			927.25	880.067	--	--	--	--	--	887.879
927.3	967.482	--	--	--	--	--	972.268			927.2	893.06	--	--	--	--	--	900.769
927.25	973.873	--	--	--	--	--	978.602			927.15	908.203	--	--	--	--	--	915.812

## Sheet: Figure 4a
catholyte	discharge 1	discharge 2	discharge 3	discharge 4	discharge 5	discharge 6	discharge 7	charge1	charge 2	charge 3	charge 4	charge 5	charge 6	charge 7		cathode	discharge 1	discharge 2	discharge 3	discharge 4	dischrge 5	disccharge 6	discharge 7	charge 1	charge 2	charge 3	charge 4	charge 5	charge 6	charge 7
	5258.54	8365.85	2748.78	3226.83	2390.24	8843.9	1195.12	8963.42	3704.88	5139.02	5258.54	9321.95	9441.46	9560.98			2820	1740	4140	4080	3420	7080	8280	3660	3240	3960	4200	2700	2760	60
100.246	877.947	1087.91	638.632	552.529	351.93	407.408	245.019	434.65	675.381	804.06	877.947	580.495	970.226	1121.99		100.246	780	530	930	924	1206	1330	1068	1120	1202	910	966	658	718	696
101.531	891.018	1120.86	660.599	561.285	379.642	320.358	280.508	574.74	641.146	869.096	891.018	680.078	957.135	1202.58		101.531	740	514	928	906	1204	1324	1092	1110	1188	882	956	684	728	678
102.816	913.583	1165.18	688.226	583.135	401.601	273.27	305.252	679.192	630.49	931.668	913.583	764.826	970.588	1278.35		102.816	744	480	944	876	1246	1282	1076	1120	1194	882	932	654	688	670
104.102	949.49	1218.4	721.994	623.454	418.767	282.323	315.135	732.976	651.863	988.861	949.49	822.906	1018.94	1340.13		104.102	720	482	922	884	1222	1330	1030	1124	1172	878	968	626	688	678
105.387	993.7	1262.95	755.865	676.062	437.76	331.974	314.121	745.268	693.673	1035.78	993.7	848.504	1086.49	1376.58		105.387	744	482	906	906	1176	1254	1092	1146	1190	866	964	624	664	640
106.671	1032.59	1278.23	780.117	725.158	462.371	387.195	310.003	735.052	731.784	1064.04	1032.59	843.73	1143.02	1381.08		106.671	724	496	938	904	1176	1298	1058	1118	1208	872	930	632	680	642
107.955	1047.73	1254.89	785.541	752.027	486.142	416.084	308.588	713.908	742.849	1062.82	1047.73	817.623	1160.91	1355.19		107.955	724	468	928	862	1194	1326	1082	1100	1188	902	934	624	680	648
109.239	1022.52	1198.76	766.472	743.183	494.47	406.977	310.768	681.805	714.575	1023.73	1022.52	781.758	1127.7	1304.31		109.239	726	470	914	910	1162	1336	1080	1080	1186	864	922	608	676	656
110.522	949.884	1122.62	722.322	695.92	475.819	369.801	313.392	637.146	648.668	946.821	949.884	744.371	1047.72	1230.97		110.522	720	470	904	890	1206	1338	1026	1064	1182	880	922	618	650	646
111.807	837.912	1035.13	658.242	618.59	432.478	323.711	311.627	587.896	558.091	843.003	837.912	706.375	935.589	1134.56		111.807	706	478	936	890	1188	1314	1058	1082	1146	862	928	636	666	632
113.091	709.016	938.011	584.58	525.936	380.843	282.176	300.734	550.62	462.157	730.211	709.016	661.756	808.967	1018.83		113.091	670	470	914	878	1178	1300	1060	1112	1184	850	938	614	668	638
114.374	591.207	832.748	514.148	432.631	340.321	246.593	277.536	537.714	380.97	625.459	591.207	602.286	684.881	897.815		114.374	684	466	894	892	1216	1292	1062	1104	1192	856	880	582	676	644
115.656	505.218	728.212	457.612	348.834	319.958	211.128	242.605	545.624	329.103	538.355	505.218	523.972	578.026	791.063		115.656	692	452	894	856	1216	1312	1024	1094	1172	852	894	568	652	646
116.939	455.191	639.768	419.296	279.503	313.371	172.334	202.177	555.914	309.68	470.02	455.191	431.521	498.181	709.947		116.939	704	442	890	890	1182	1306	1046	1080	1200	862	928	612	652	634
118.221	428.883	579.533	395.97	226.324	304.973	134.321	166.912	548.502	312.278	416.621	428.883	337.808	446.974	647.961		118.221	734	462	896	862	1152	1280	1030	1122	1190	842	910	586	644	608
119.503	406.807	546.419	379.293	189.732	281.548	105.551	146.303	515.251	317.464	373.38	406.807	257.882	416.964	585.671		119.503	696	422	884	858	1156	1296	1022	1068	1172	872	916	590	604	628
120.785	373.637	524.913	360.252	169.352	240.773	91.2684	141.99	462.938	306.675	336.027	373.637	200.793	394.66	507.374		120.785	682	438	896	864	1162	1338	1070	1076	1172	858	898	598	644	630
122.068	324.785	493.829	333.014	162.856	192.425	89.0445	145.685	405.27	271.857	300.42	324.785	164.958	366.081	415.045		122.068	680	442	902	852	1198	1346	1056	1070	1170	860	890	590	614	606
123.35	265.844	438.427	296.522	164.535	153.192	91.1222	144.352	352.894	218.976	263.203	265.844	141.06	322.389	327.601		123.35	684	438	880	832	1168	1320	1050	1114	1162	844	906	554	622	604
124.631	207.741	358.139	253.915	165.505	138.264	90.6794	129.054	309.872	163.486	224.667	207.741	120.583	263.893	266.852		124.631	676	412	874	866	1148	1268	1040	1070	1152	868	906	554	606	574
125.912	161.606	266.629	211.024	157.078	153.038	86.1671	100.571	277.111	121	191.322	161.606	102.714	200.809	242.481		125.912	652	416	860	884	1140	1284	1010	1054	1170	836	886	592	614	592
127.193	134.938	185.738	174.927	136.569	188.61	80.7781	67.8323	256.575	98.9318	174.197	134.938	93.274	148.786	247.361		127.193	672	420	870	884	1164	1274	1056	1064	1186	850	878	568	640	614
128.474	128.796	136.445	152.277	111.431	224.516	78.918	41.451	250.998	93.8006	181.783	128.796	96.7434	119.725	264.382		128.474	634	438	890	842	1168	1292	1026	1034	1134	852	910	562	618	586
129.754	136.577	129.74	146.765	96.6215	238.986	83.28	27.869	259.945	95.351	211.694	136.577	109.413	113.614	277.315		129.754	686	434	854	830	1178	1292	1036	1076	1182	840	864	556	598	574
131.035	146.4	160.677	156.5	104.685	221.474	94.0294	27.5581	277.292	94.6779	248.066	146.4	120.715	118.96	277.784		131.035	684	418	854	844	1138	1288	1052	1056	1158	834	908	604	624	578
132.315	147.459	209.418	173.827	135.455	179.199	109.131	36.4678	293.455	90.9205	268.75	147.459	121.695	123.052	266.01		132.315	674	440	880	858	1194	1298	1032	1060	1168	854	912	564	646	616
133.594	136.605	250.882	189.131	174.759	132.791	124.757	48.2377	300.508	91.6041	258.914	136.605	112.639	123.176	247.862		133.594	680	408	880	878	1162	1290	1032	1092	1158	852	910	596	634	620
134.874	119.629	268.803	196.466	204.554	103.964	136.043	56.2256	295.6	105.894	221.456	119.629	103.109	127.352	231.387		134.874	664	438	870	848	1176	1268	1058	1070	1198	828	910	586	610	614
136.154	105.637	264.878	196.148	215.951	103.841	138.692	55.9385	280.379	135.648	175.807	105.637	105.008	143.053	223.896		136.154	676	438	890	848	1166	1274	1026	1080	1170	858	912	582	624	650
137.433	99.5196	255.18	191.818	213.213	129.125	130.797	47.6024	258.452	171.624	145.215	99.5196	124.76	165.521	229.402		137.433	724	462	908	894	1190	1274	1060	1094	1188	860	922	586	634	644
138.712	99.5191	255.382	185.068	205.603	166.718	113.605	36.817	234.152	198.563	141.822	99.5191	159.742	179.133	246.754		138.712	712	440	926	908	1168	1314	1020	1102	1184	868	906	608	652	658
139.99	101.644	266.345	173.5	196.268	201.672	90.8872	31.5893	213.046	205.441	160.514	101.644	199.623	172.366	269.719		139.99	748	470	888	884	1180	1306	1044	1120	1164	908	958	634	674	672
141.269	105.368	272.661	154.451	180.051	223.046	67.7058	36.9824	201.583	192.478	185.067	105.368	230.651	151.796	289.609		141.269	786	510	952	922	1200	1270	1052	1084	1206	926	942	662	680	728
142.547	113.744	256.105	130.309	152.034	225.97	49.1902	51.243	203.962	169.102	200.244	113.744	241.227	139.583	299.164		142.547	794	590	962	916	1192	1280	1030	1114	1222	918	972	684	740	770
143.826	127.463	212.44	109.377	116.798	211.552	39.0966	66.6689	218.308	145.073	199.957	127.463	227.307	154.293	295.138		143.826	864	658	978	972	1256	1330	1054	1116	1222	954	1014	774	832	910
145.104	139.687	156.589	100.793	87.6212	186.142	38.153	74.9361	236.503	122.954	186.794	139.687	195.065	192.026	278.062		145.104	958	850	1096	1056	1270	1358	1084	1182	1266	1012	1102	870	920	1138
146.381	138.78	111.666	107.989	75.7635	159.589	43.3338	73.1161	249.263	98.5766	166.258	138.78	158.244	226.337	250.21		146.381	1244	1194	1254	1254	1334	1394	1118	1222	1352	1186	1252	1130	1196	1564
147.659	118.428	92.111	126.415	80.545	141.414	49.279	65.9217	252.634	68.4629	142.3	118.428	130.935	228.985	214.422		147.659	1654	1718	1602	1584	1506	1472	1118	1312	1504	1462	1620	1488	1620	2298
148.936	86.4576	95.7904	146.976	90.1278	135.874	51.2588	62.2669	249.895	36.6181	117.26	86.4576	120.636	194.073	175.217		148.936	2250	2306	1970	2014	1570	1596	1188	1474	1720	1772	2012	2130	2286	3172
150.213	63.0904	110.257	161.748	92.1922	139.149	47.3717	68.2926	246.897	13.8989	93.956	63.0904	126.594	144.123	140.614		150.213	3092	3084	2510	2414	1860	1734	1262	1606	1928	2232	2524	3016	3132	4550
151.49	67.6823	124.716	167.505	84.4866	141.623	38.3813	81.9545	245.301	10.3188	76.1361	67.6823	143.59	112.228	121.247		151.49	4274	3942	3144	3184	2004	1954	1290	1822	2152	2748	3262	4188	4340	5608
152.767	103.402	135.527	165.391	76.1378	134.594	26.1397	93.7634	240.443	27.1894	66.5006	103.402	166.407	115.592	125.262		152.767	5096	4456	3752	3774	2082	2088	1350	2018	2392	3212	3814	5116	5434	5734
154.043	152.486	142.124	158.378	79.4597	116.776	12.8594	93.927	225.953	55.7417	64.8506	152.486	190.567	143.158	151.785		154.043	5606	4630	3952	3966	2124	2156	1328	1982	2394	3424	3962	5640	5978	5456
155.318	187.19	141.206	149.206	99.6989	95.428	1.93419	80.6876	200.51	82.6431	68.7559	187.19	210.12	167.098	188.738		155.318	5076	4016	3836	3776	2048	2104	1288	1948	2314	3296	3844	5078	5236	4636
156.594	188.882	127.928	140.165	130.552	80.8762	-1.49528	62.7624	170.134	97.2207	76.1753	188.882	217.336	167.016	218.709		156.594	3776	3058	3062	3092	1798	1884	1260	1722	2028	2640	3106	3748	3908	3798
157.87	160.706	103.386	133.858	157.866	78.7412	7.63594	53.1072	144.242	95.3831	87.4244	160.706	207.201	145.887	230.302		157.87	2752	2116	2350	2368	1580	1730	1086	1556	1764	2130	2404	2738	2824	2572
159.146	124.265	79.279	133.016	168.247	86.3437	30.4349	58.7888	129.848	79.6833	104.857	124.265	183.534	126.073	226.688		159.146	1820	1326	1766	1702	1396	1520	1072	1354	1496	1600	1766	1758	1834	1608
160.421	103.821	72.8383	138.575	157.131	96.2917	61.132	75.6962	129.278	57.9536	130.935	103.821	160.046	131.666	223.701		160.421	1302	912	1340	1288	1334	1402	1066	1168	1320	1238	1372	1214	1234	1202
161.696	111.183	95.2948	147.611	132.019	103.903	88.2848	92.8343	141.829	41.6492	166.253	111.183	153.176	172.842	237.721		161.696	988	700	1156	1116	1210	1344	1034	1156	1268	1080	1124	962	982	988
162.971	142.25	143.982	154.026	109.461	111.575	100.528	102.263	165.167	42.5552	208.333	142.25	171.141	242.199	272.723		162.971	928	596	1032	1016	1252	1304	1012	1116	1234	1018	1054	822	880	836
164.246	185.046	204.784	152.915	107.328	125.875	93.7711	105.635	193.643	67.265	251.465	185.046	207.833	321.026	317.71		164.246	804	572	962	980	1198	1294	1032	1090	1204	972	972	716	796	794
165.519	229.864	262.158	145.628	136.184	149.759	74.9884	111.738	216.349	112.433	288.394	229.864	246.833	388.011	357.205		165.519	768	490	926	928	1216	1268	1008	1090	1160	914	1012	656	726	748
166.794	272.894	308.174	140.515	194.022	177.004	59.1504	127.995	220.367	165.349	314.278	272.894	272.718	426.59	385.523		166.794	754	486	938	892	1248	1234	1028	1106	1202	876	936	626	708	664
168.068	313.001	344.38	147.417	266.93	194.486	60.0877	153.949	199.783	210.852	330.979	313.001	281.296	431.591	411.656		168.068	702	446	900	862	1170	1240	998	1082	1196	868	898	604	656	684
169.342	347.841	376.986	169.86	335.324	191.48	80.8293	181.995	163.377	240.001	347.434	347.841	281.789	414.108	450.167		169.342	650	424	892	896	1180	1268	974	1068	1158	842	908	602	610	628
170.616	374.185	410.374	201.883	382.788	169.017	110.593	203.462	132.311	254.165	373.701	374.185	290.267	399.228	506.629		170.616	644	432	828	854	1132	1242	976	1072	1148	806	878	574	622	618
171.888	391.228	443.659	232.711	403.256	141.462	131.707	214.087	126.991	262.074	412.1	391.228	319.395	413.058	571.123		171.888	676	400	880	846	1152	1254	1036	1030	1146	840	902	554	606	614
173.161	402.036	471.77	255.174	402.613	127.949	132.172	214.96	152.613	272.911	453.193	402.036	370.799	464.923	625.343		173.161	630	416	844	828	1170	1238	1014	1082	1186	866	898	560	586	610
174.434	410.828	489.237	270.177	393.18	139.304	114.314	209.86	195.328	290.527	481.408	410.828	433.752	538.172	656.196		174.434	638	386	848	826	1168	1216	1010	1066	1144	822	900	544	568	578
175.707	418.806	493.338	283.51	383.907	170.297	92.4846	202.292	232.424	311.612	486.498	418.806	489.978	598.829	663.633		175.707	618	374	846	814	1190	1244	1014	1008	1128	820	868	510	598	550
176.98	423.005	484.188	298.637	373.251	203.455	81.6458	194.26	248.121	327.435	470.953	423.005	521.644	617.232	656.834		176.98	646	384	832	820	1134	1298	1012	1046	1142	822	860	522	552	570
178.251	419.475	462.303	312.391	351.285	221.437	86.458	186.485	242.403	327.634	446.653	419.475	518.655	586.436	643.528		178.251	630	360	834	844	1154	1256	988	1052	1140	818	868	528	560	566
179.524	407.557	426.774	316.762	310.738	217.882	99.619	179.001	227.13	304.959	423.943	407.557	482.151	523.528	622.321		179.524	610	388	810	832	1198	1230	1012	1034	1130	832	896	536	554	602
180.796	390.895	376.791	303.985	257.869	198.59	109.67	171.599	214.628	259.752	403.233	390.895	423.039	454.267	584.177		180.796	654	404	828	822	1180	1248	1006	1042	1148	844	868	500	594	614
182.068	374.095	315.666	270.437	212.241	174.134	110.463	164.067	209.148	201.916	376.558	374.095	356.737	394.8	521.36		182.068	658	426	858	848	1166	1226	1016	1074	1190	842	926	564	610	622
183.338	358.291	253.191	218.041	193.278	152.347	104.429	156.054	207.221	148.053	337.151	358.291	297.012	345.198	436.658		183.338	666	442	902	880	1146	1216	1020	1064	1190	860	898	576	628	682
184.609	340.142	202.988	154.898	204.236	137.166	98.6078	146.742	204.292	113.921	288.091	340.142	252.04	297.994	345.889		184.609	726	500	916	868	1192	1290	1008	1040	1210	890	890	598	658	732
185.881	315.649	176.053	95.7196	228.112	132.006	98.5743	135.085	200.225	106.095	242.546	315.649	224.476	251.74	271.533		185.881	764	558	904	916	1166	1258	1022	1074	1184	890	948	658	680	776
187.152	285.519	175.502	59.6069	240.276	140.981	105.381	121.151	198.922	118.468	215.637	285.519	214.771	216.493	231.562		187.152	768	550	924	928	1180	1274	1020	1092	1206	916	994	696	758	800
188.421	256.974	196.721	63.0618	227.694	165.345	116.344	107.651	203.813	136.787	214.404	256.974	224.736	207.151	231.191		188.421	762	474	902	902	1174	1260	1016	1116	1164	890	946	672	688	722
189.692	239.861	232.318	110.774	198.925	199.799	127.505	99.6201	214.812	148.929	233.045	239.861	258.091	232.472	263.321		189.692	702	434	888	886	1178	1254	1020	1080	1210	850	924	600	624	632
190.962	239.996	277.336	190.811	177.702	234.501	136.064	101.377	230.11	154.001	256.263	239.996	317.413	290.756	316.75		190.962	658	422	864	842	1158	1242	1018	1062	1152	850	918	558	610	626
192.231	255.244	330.63	279.228	186.874	262.161	142.386	112.701	250.681	163.525	268.306	255.244	400.488	374.963	385.021		192.231	638	402	860	832	1138	1260	994	1068	1176	848	872	538	600	602
193.501	277.355	392.4	352.469	235.711	283.414	150.781	127.686	282.044	193.36	262.146	277.355	499.987	479.708	468.633		193.501	644	398	836	794	1182	1272	998	1044	1186	824	888	542	624	622
194.771	297.648	461.193	399.848	317.885	305.135	167.52	137.777	330.347	251.935	243.455	297.648	607.037	601.36	569.553		194.771	636	404	890	830	1166	1234	992	1058	1164	856	878	548	616	602
196.039	311.901	533.119	427.887	417.484	333.63	196.231	136.768	395.69	333.301	227.047	311.901	714.774	731.414	683.711		196.039	642	398	842	860	1230	1252	998	1074	1144	844	864	542	578	556
197.309	321.314	602.806	453.412	515.875	369.28	233.941	123.902	468.969	419.808	227.892	321.314	817.622	852.048	798.058		197.309	636	386	840	840	1146	1262	996	1064	1140	802	884	536	596	608
198.578	330.016	663.678	489.642	595.429	406.687	271.64	103.288	535.586	491.803	252.087	330.016	906.972	941.075	893.76		198.578	654	378	836	804	1146	1238	998	1036	1110	828	832	520	580	560
199.845	341.499	706.733	534.413	641.453	438.614	299.501	81.3093	582.825	536.789	293.059	341.499	968.776	983.162	952.025		199.845	622	368	842	816	1186	1238	1000	1064	1146	812	850	522	548	588
201.114	355.81	720.062	569.047	645.239	459.458	312.386	64.5766	604.267	552.025	334.739	355.81	987.395	976.885	958.843		201.114	626	362	820	812	1172	1256	978	1056	1152	822	868	514	566	546
202.383	368.209	691.998	569.617	608.116	466.245	311.023	58.8734	598.112	540.62	359.235	368.209	953.581	931.253	908.338		202.383	640	374	818	838	1196	1262	1004	1062	1134	814	834	508	592	562
203.65	369.998	617.823	523.352	542.953	458.19	298.601	67.5254	563.026	506.206	354.712	369.998	869.932	856.149	806.09		203.65	630	360	888	818	1194	1246	968	1062	1158	832	856	520	578	604
204.918	352.367	506.131	438.371	469.688	436.273	276.793	88.7751	497.628	451.099	320.276	352.367	749.826	756.808	671.286		204.918	620	364	838	790	1158	1254	974	1054	1088	832	842	556	576	602
206.186	312.406	379.863	339.551	405.694	402.828	245.011	114.639	405.11	378.64	266.474	312.406	612.224	637.065	533.497		206.186	626	404	816	832	1204	1224	980	1060	1142	826	860	552	580	578
207.452	257.64	269.563	253.973	356.731	360.648	202.804	134.188	297.856	296.397	211.05	257.64	477.189	506.154	421.72		207.452	668	412	840	842	1160	1248	1020	1080	1162	844	876	564	622	590
208.72	204.495	200.879	197.019	315.325	312.157	152.362	140.45	195.954	216.399	170.694	204.495	363.157	380.286	350.132		208.72	672	416	876	846	1170	1258	996	1076	1130	846	902	564	624	660
209.986	169.736	182.128	168.223	268.512	259.754	98.7781	135.637	119.189	151.332	152.053	169.736	283.117	276.267	310.486		209.986	702	466	906	888	1154	1252	1002	1076	1198	876	934	610	654	718
211.253	159.869	199.291	156.961	209.48	207.195	48.6564	129.563	78.3451	108.904	147.861	159.869	238.959	202.957	278.41		211.253	776	584	946	936	1200	1254	1026	1058	1200	908	976	690	770	906
212.518	166.705	223.085	150.977	144.047	160.156	8.92836	131.756	71.8291	88.0279	142.459	166.705	218.839	158.337	230.695		212.518	996	974	1100	1036	1252	1278	1024	1186	1272	1028	1132	848	960	1270
213.785	173.504	225.866	141.368	87.0851	124.432	-13.7879	143.785	88.5721	79.3706	124.245	173.504	203.155	134.096	161.41		213.785	1426	1578	1444	1378	1422	1400	1106	1258	1456	1306	1450	1330	1412	1952
215.052	167.678	198.332	123.351	52.4641	102.672	-14.8821	158.517	113.704	70.3497	95.5781	167.678	177.45	122.763	85.1017		215.052	2004	2070	1820	1816	1574	1586	1112	1406	1566	1614	1860	1902	2036	2626
216.317	149.921	154.256	95.9373	45.0083	92.5498	4.73528	166.777	133.679	52.1083	71.2137	149.921	142.531	121.198	25.494		216.317	2610	2574	2214	2216	1706	1714	1198	1506	1820	1988	2210	2526	2652	3502
217.583	132.101	119.1	62.4477	59.8332	88.4985	35.8597	165.175	140.143	24.7391	65.8565	132.101	112.927	128.716	-0.70205		217.583	4176	4442	2932	3028	2122	1996	1296	1816	2324	2666	3116	4066	4400	6832
218.847	125.88	110.797	30.5588	87.2035	85.9318	63.2188	158.151	132.606	-2.44139	81.6334	125.88	104.644	143.045	7.1981		218.847	7592	6906	4594	4790	2738	2586	1508	2364	2914	3832	4740	7874	8384	11564
220.113	132.407	127.329	9.81499	117.283	84.3527	73.6165	153.058	118.479	-16.4147	106.794	132.407	122.374	158.259	36.6492		220.113	9662	6532	6086	6206	2816	2782	1524	2530	3226	5006	6094	9942	10326	9694
221.377	142.38	150.063	6.79999	141.804	86.555	64.6614	153.617	108.669	-9.19049	126.41	142.38	155.901	166.45	71.4584		221.377	5148	3178	4218	4158	2140	2146	1244	2126	2546	3802	4194	5186	5334	3730
222.642	145.927	158.922	20.7464	154.355	94.6981	46.3166	157.945	110.056	15.6171	134.582	145.927	186.947	162.037	99.8798		222.642	2014	1294	1888	1902	1534	1516	1020	1402	1558	1700	1906	1902	2004	1652
223.906	142.543	147.048	42.7843	151.928	107.151	32.9962	162.296	120.142	43.5884	137.019	142.543	200.051	146.213	117.34		223.906	1146	728	1182	1176	1272	1310	1040	1176	1320	1160	1232	1102	1128	1080
225.171	141.748	125	60.244	137.399	119.559	32.9713	165.949	129.065	58.6598	143.146	141.748	190.476	128.87	125.757		225.171	938	546	1050	1002	1228	1278	982	1126	1274	966	1026	792	840	868
226.434	154.543	113.856	64.5314	120.132	129.669	44.885	172.043	128.741	55.2529	157.088	154.543	166.34	126.027	132.573		226.434	804	496	966	918	1188	1262	1048	1098	1196	920	972	732	788	790
227.699	184.381	133.47	58.1981	112.875	141.373	63.9912	183.802	122.283	44.3014	176.474	184.381	145.614	152.713	149.357		227.699	756	480	928	900	1190	1244	998	1040	1200	846	932	652	710	704
228.961	225.637	192.515	55.644	125.987	163.203	90.3002	200.361	125.27	47.2763	198.366	225.637	149.099	214.367	187.552		228.961	740	432	916	892	1184	1234	982	1060	1190	878	926	646	650	692
230.226	269.165	283.679	74.6685	161.689	200.934	128.62	216.584	156.098	81.1591	223.796	269.165	190.718	301.883	251.289		230.226	716	426	868	870	1186	1232	1002	1092	1182	880	892	596	658	708
231.488	307.954	385.143	122.769	211.094	249.839	179.617	227.003	221.465	145.024	254.682	307.954	268.454	394.067	331.656		231.488	674	424	866	852	1174	1238	1010	1100	1168	852	942	580	660	666
232.752	337.603	468.447	187.998	256.358	293.904	231.838	230.072	307.802	218.452	286.536	337.603	361.355	466.607	407.887		232.752	680	446	882	894	1224	1246	990	1052	1166	852	934	596	628	678
234.014	353.42	510.442	242.956	278.81	314.568	264.932	228.931	385.804	273.158	306.327	353.42	436.559	502.084	456.314		234.014	710	450	898	886	1190	1238	978	1054	1184	844	950	596	664	666
235.275	349.724	503.385	261.057	270.068	303.29	263.18	228.369	425.663	289.251	300.484	349.724	464.589	495.118	461.751		235.275	710	446	900	874	1184	1248	984	1114	1224	886	912	598	642	684
236.539	323.724	456.706	233.806	238.79	267.931	227.452	230.815	412.835	264.948	267.358	323.724	434.994	450.958	424.055		236.539	728	430	914	874	1196	1208	978	1052	1180	874	896	610	670	660
237.8	280.324	389.25	176.227	206.274	227.259	174.679	234.452	354.244	214.688	222.506	280.324	362.537	380.985	356.699		237.8	708	440	854	874	1250	1248	1006	1114	1182	872	932	618	658	700
239.063	232.459	318.277	116.752	192.099	197.894	125.673	234.607	272.41	159.347	190.328	232.459	278.988	299.967	279.897		239.063	708	414	914	856	1206	1218	996	1088	1190	864	898	576	650	694
240.324	195.616	253.704	79.855	200.33	184.674	92.4528	227.354	193.148	116.104	187.571	195.616	214.709	225.987	213.124		240.324	672	460	842	864	1190	1216	992	1062	1182	838	936	604	644	696
241.586	180.394	200.369	73.9196	217.869	181.943	75.1179	212.988	135.011	92.9526	211.848	180.394	181.916	178.939	169.922		241.586	704	434	894	858	1218	1266	980	1094	1228	880	890	564	632	670
242.846	188.132	163.11	90.9055	226.587	182.846	68.1295	196.844	104.92	88.2725	244.489	188.132	171.432	173.326	155.197		242.846	708	510	906	902	1200	1222	1008	1088	1218	876	916	592	656	726
244.107	211.528	147.561	115.009	218.683	186.577	67.7017	186.267	99.1917	93.757	265.123	211.528	165.267	207.545	164.79		244.107	790	542	948	918	1240	1236	982	1092	1220	854	960	644	730	852
245.368	238.69	155.403	132.935	202.112	196.785	73.3261	185.399	107.153	99.4007	265.941	238.69	154.612	259.16	187.991		245.368	814	626	990	1014	1252	1240	984	1126	1216	938	1036	720	772	938
246.628	258.092	179.756	140.181	192.325	214.248	84.1293	191.992	115.72	99.2467	254.765	258.092	147.636	294.675	213.069		246.628	888	660	1056	1040	1218	1270	1022	1158	1244	978	1030	776	832	988
247.888	262.87	206.911	141.631	198.559	232.809	95.9571	199.501	114.549	95.07	245.968	262.87	160.077	291.012	233.283		247.888	936	680	1038	1022	1240	1288	990	1162	1284	1000	1084	848	892	978
249.149	253.494	224.346	147.109	216.665	243.46	103.096	203.126	100.566	94.7111	247.984	253.494	197.615	253.274	249.175		249.149	916	618	1044	1016	1250	1308	1030	1146	1304	992	1076	784	884	960
250.408	237.536	228.559	163.764	233.681	242.44	102.751	204.142	79.3243	104.952	257.616	237.536	247.312	212.792	265.016		250.408	836	538	994	1002	1192	1266	942	1172	1232	978	1040	752	852	818
251.668	225.705	225.984	189.034	239.288	234.954	97.3888	207.997	61.5006	123.944	264.545	225.705	286.853	204.4	282.052		251.668	738	450	932	902	1236	1242	980	1086	1230	910	972	664	654	684
252.928	225.549	226.199	209.366	234.339	230.76	92.4236	217.819	56.1043	140.023	261.012	225.549	302.508	240.067	294.514		252.928	644	388	872	848	1158	1216	972	1122	1188	858	886	562	638	622
254.187	236.702	233.158	207.491	229.658	235.754	91.4523	230.098	64.7842	139.138	248.423	236.702	297.914	300.196	292.58		254.187	652	358	848	846	1206	1212	992	1072	1180	824	866	524	558	556
255.445	251.311	241.855	174.657	235.98	246.981	93.3777	237.377	80.9878	115.506	236.063	251.311	285.555	349.126	270.632		255.445	596	348	828	802	1206	1214	1002	1078	1158	812	844	540	552	560
256.705	259.643	243.29	118.758	252.836	254.791	93.7631	235.558	94.1056	76.6993	233.619	259.643	271.207	360.865	233.896		256.705	612	360	824	814	1214	1204	1020	1084	1178	804	846	494	550	558
257.963	256.705	233.527	61.0075	265.62	249.835	88.9411	228.443	95.3913	38.9706	243.522	256.705	248.791	333.807	197.123		257.963	578	330	802	812	1208	1168	950	1072	1194	800	854	480	548	508
259.221	244.808	218.622	22.6421	254.606	229.545	79.3482	224.874	82.0473	17.037	258.778	244.808	211.039	284.959	175.426		259.221	606	338	826	790	1180	1184	972	1036	1168	806	852	494	534	546
260.48	230.568	210.296	11.753	210.365	200.047	69.6721	231.319	57.9308	16.634	267.655	230.568	163.361	232.716	174.5		260.48	608	322	802	796	1184	1224	1002	1076	1182	818	858	466	524	528
261.738	219.433	215.526	20.524	143.888	172.811	66.1429	246.974	31.4631	34.3504	261.698	219.433	124.228	184.987	188.275		261.738	600	334	838	814	1192	1214	1000	1014	1158	820	834	494	550	530
262.995	212.561	229.541	34.3244	82.4839	158.166	73.1246	265.298	12.072	62.1551	241.304	212.561	109.98	140.97	205.235		262.995	590	330	834	780	1194	1234	976	1074	1162	798	840	512	516	536
264.252	208.193	239.304	44.2697	53.0014	159.247	90.9077	279.36	6.43694	91.1301	215.166	208.193	119.348	100.467	216.773		264.252	576	328	816	778	1226	1186	984	1084	1186	800	828	462	534	510
265.511	205.476	234.684	52.7999	64.0679	169.835	115.249	285.583	15.8821	112.389	194.552	205.476	134.158	68.9621	220.178		265.511	608	324	822	796	1202	1226	996	1066	1198	792	856	478	518	538
266.767	206.804	216.799	68.7571	100.518	177.923	138.437	283.673	36.2052	117.96	187.057	206.804	136.397	53.6576	215.898		266.767	594	328	828	776	1210	1212	986	1072	1144	828	842	504	524	526
268.024	216.495	195.854	97.4987	134.607	173.746	151.886	275.134	60.2316	104.545	194.184	216.495	125.416	56.4169	205.237		268.024	628	316	826	788	1180	1172	946	1060	1186	824	856	482	536	530
269.28	237.194	181.784	134.915	146.476	157.783	150.272	263.325	81.7163	78.535	213.503	237.194	119.241	72.4253	192.723		269.28	578	344	860	790	1208	1198	978	1070	1216	808	826	462	520	500
270.538	267.386	178.169	170.018	139.424	143.016	135.932	254.579	98.3275	56.977	242.529	267.386	139.597	96.2135	189.306		270.538	606	328	822	826	1186	1238	986	1078	1172	806	872	462	534	492
271.793	302.321	185.227	193.566	138.63	148.446	120.413	257.275	112.221	60.971	280.811	302.321	194.6	128.052	208.874		271.793	594	350	824	812	1194	1196	1000	1066	1194	796	850	494	554	546
273.049	337.59	206.468	205.733	173.189	186.696	120.139	277.568	128.377	103.935	328.984	337.59	272.993	173.084	257.347		273.049	590	344	812	834	1202	1200	998	1068	1210	828	866	454	532	540
274.305	372.172	248.932	216.83	253.385	253.759	146.657	314.68	151.875	181.945	386.05	372.172	351.901	233.344	323.873		274.305	594	320	802	812	1214	1230	990	1094	1158	812	882	500	530	540
275.561	408.08	314.509	240.04	359.538	328.858	197.007	360.134	185.165	272.869	446.999	408.08	409.601	300.511	384.763		275.561	622	340	836	854	1234	1274	1002	1064	1248	842	836	492	532	544
276.816	446.645	391.094	280.768	451.341	385.725	251.977	402.144	225.99	345.744	502.332	446.645	434.183	356.972	419.343		276.816	618	342	856	790	1264	1212	1040	1114	1184	834	886	514	572	534
278.071	484.54	454.37	330.078	491.924	407.885	285.891	431.717	266.775	375.564	540.201	484.54	425.252	385.231	424.172		278.071	606	344	840	838	1186	1230	1018	1124	1190	820	862	530	576	526
279.326	513.186	481.213	367.66	469.923	397.018	282.903	445.777	296.513	355.278	550.912	513.186	390.79	378.458	412.245		279.326	602	334	834	836	1210	1264	1028	1128	1172	768	854	512	546	546
280.58	522.555	464.315	373.647	404.598	368.803	248.219	445.803	305.306	298.264	531.976	522.555	342.185	344.415	398.01		280.58	628	342	852	838	1222	1280	1038	1094	1236	818	858	488	544	528
281.835	506.831	416.114	341.962	331.905	340.448	204.923	434.572	289.657	230.183	490.427	506.831	289.676	300.381	383.198		281.835	616	336	860	802	1234	1266	984	1074	1190	832	866	518	550	502
283.09	468.068	359.402	285.738	282.649	320.065	177.819	414.55	255.073	175.479	439.98	468.068	240.352	262.972	357.729		283.09	618	328	856	818	1264	1248	1046	1096	1212	796	876	530	526	538
284.344	415.746	312.714	230.084	267.297	305.155	176.518	388.796	213.524	146.694	394.271	415.746	199.746	239.535	314.66		284.344	608	328	848	818	1246	1210	990	1102	1202	838	848	510	556	554
285.598	363.04	281.594	196.503	274.989	289.096	190.926	362.159	176.883	141.977	360.977	363.04	174.599	226.408	263.479		285.598	604	342	830	830	1210	1206	1022	1102	1194	816	872	512	530	526
286.851	322.145	260.944	189.913	284.323	268.443	201.829	340.266	150.866	150.09	341.071	322.145	172.041	214.702	227.02		286.851	598	344	814	818	1236	1210	976	1102	1196	842	882	486	524	494
288.104	300.579	244.735	197.804	277.782	245.004	196.561	326.48	134.003	157.904	332.652	300.579	193.5	198.918	223.153		288.104	588	340	832	832	1276	1222	1020	1106	1210	824	886	502	548	496
289.357	299.33	234.22	201.812	251.802	222.72	176.725	319.629	122.216	155.775	334.387	299.33	228.635	181.228	247.768		289.357	624	354	860	778	1214	1270	1016	1106	1194	834	856	498	558	540
290.61	313.244	237.683	192.031	217.785	203.933	153.691	315.104	114.835	139.789	344.664	313.244	257.523	167.639	275.45		290.61	600	354	854	856	1226	1216	970	1094	1144	830	862	476	516	518
291.863	333.618	261.987	172.473	193.957	188.93	138.814	308.874	116.639	112.241	358.082	333.618	262.871	160.132	278.687		291.863	594	334	820	816	1214	1254	952	1112	1212	808	876	486	546	526
293.115	352.083	303.389	154.255	192.845	178.262	137.699	301.101	133.945	81.0684	364.869	352.083	243.27	153.697	250.012		293.115	598	326	826	830	1244	1218	976	1102	1188	828	846	492	544	518
294.369	363.865	346.361	144.123	212.315	174.368	150.762	296.084	167.879	57.3675	356.299	363.865	215.013	142.88	208.716		294.369	590	340	818	836	1134	1218	1004	1068	1184	830	872	468	548	538
295.621	368.741	372.685	139.454	236.506	180.061	175.188	298.399	210.33	50.6116	332.46	368.741	199.069	131.65	186.604		295.621	622	336	848	848	1190	1232	1012	1070	1188	830	850	492	532	538
296.873	369.466	373.956	133.545	246.274	195.07	204.372	308.395	246.024	63.6883	304.881	369.466	203.587	134.577	203.925		296.873	606	334	844	814	1188	1228	1004	1070	1160	822	876	498	554	548
298.124	368.977	357.005	124.55	231.698	214.105	227.259	320.808	259.729	91.2229	289.974	368.977	217.162	164.525	253.76		298.124	628	350	828	832	1182	1160	978	1112	1166	814	880	530	538	532
299.376	368.089	337.484	118.239	197.884	228.757	232.273	327.756	244.215	122.682	297.241	368.089	218.886	216.553	306.084		299.376	606	356	858	814	1228	1194	996	1164	1208	846	856	504	566	540
300.627	364.816	327.047	121.82	160.879	232.151	215.077	323.969	204.231	147.987	321.417	364.816	196.382	264.341	328.15		300.627	608	344	862	838	1196	1210	996	1114	1196	824	850	482	542	530
301.878	355.656	324.848	135.423	137.881	222.827	183.033	310.54	154.051	161.495	345.353	355.656	156.503	275.64	306.509		301.878	632	328	822	828	1214	1204	992	1126	1196	838	874	512	514	508
303.129	338.402	320.072	150.076	138.814	204.854	150.728	294.61	110.007	162.09	352.212	338.402	120.509	235.588	255.458		303.129	606	340	820	820	1240	1226	998	1106	1174	828	856	498	542	560
304.38	315.054	302.767	154.498	163.292	184.3	129.633	285.173	82.6328	150.824	338.027	315.054	109.03	158.696	206.64		304.38	628	348	826	848	1168	1246	992	1112	1224	844	904	498	536	538
305.63	292.651	273.807	144.901	202.365	165.268	121.234	287.69	73.517	129.413	314.826	292.651	129.462	80.0203	187.8		305.63	596	320	852	808	1216	1226	992	1112	1204	836	846	486	542	524
306.88	280.464	246.096	129.611	242.418	149.075	119.526	301	78.3274	101.295	301.539	280.464	174.232	33.6662	205.936		306.88	620	336	856	846	1202	1230	974	1078	1200	834	868	486	514	506
308.13	284.513	236.136	124.672	269.707	137.09	119.239	318.583	92.3035	73.5294	309.544	284.513	228.084	35.5733	246.046		308.13	610	348	840	832	1242	1202	1004	1150	1214	854	876	494	524	522
309.38	303	252.217	143.124	275.267	133.716	120.957	333.255	112.604	56.1334	334.324	303	276.353	80.7311	284.566		309.38	632	342	868	834	1250	1216	986	1138	1236	834	890	516	552	516
310.63	326.408	287.871	184.76	259.116	145.036	128.42	341.731	135.771	57.3777	359.918	326.408	308.774	151.499	306.021		310.63	626	350	854	826	1202	1198	1000	1128	1206	854	884	502	572	564
311.879	342.918	325.523	233.218	231.109	172.656	141.907	345.423	154.543	77.6662	372.242	342.918	319.883	226.927	310.517		311.879	628	338	842	830	1236	1228	1018	1118	1196	836	878	476	558	552
313.128	345.669	348.102	263.493	206.385	208.17	155.365	346.989	159.563	107.08	369.922	345.669	309.762	287.222	308.459		313.128	624	350	864	868	1278	1234	1002	1110	1222	832	860	492	560	524
314.377	336.88	350.388	256.734	196.989	235.069	160.76	346.245	146.184	129.781	363.864	336.88	285.547	315.683	309.245		314.377	624	346	860	806	1242	1212	1014	1098	1226	858	878	528	562	544
315.626	326.192	341.783	213.489	205.192	239.023	155.588	340.008	120.123	133.29	366.945	326.192	260.157	303.169	314.025		315.626	620	346	826	842	1256	1238	1012	1102	1200	838	844	510	560	538
316.875	324.752	338.454	155.856	223.865	218.996	146.306	326.692	95.7034	116.403	383.649	324.752	246.181	255.26	317.492		316.875	606	322	884	854	1206	1214	992	1112	1220	800	902	502	558	558
318.123	339.035	350.944	115.558	243.939	189.295	144.105	311.047	87.2477	90.0322	408.421	339.035	248.501	195.626	315.536		318.123	592	344	836	826	1234	1206	980	1126	1234	828	858	496	544	540
319.371	367.701	376.656	115.05	262.573	169.918	156.425	303.127	100.673	70.3403	432.657	367.701	262.159	158.458	311.374		319.371	614	350	864	818	1188	1236	970	1098	1218	838	842	508	520	530
320.619	402.375	402.502	154.556	284.355	172.891	181.313	310.668	131.784	69.1292	452.456	402.375	277.652	170.359	314.926		320.619	584	342	824	834	1268	1218	1020	1122	1214	884	876	520	564	558
321.866	431.369	415.005	213.933	314.103	195.623	209.102	331.246	171.224	87.9578	469.754	431.369	288.635	232.352	335.764		321.866	618	336	856	852	1266	1222	1002	1066	1206	840	844	524	550	548
323.113	444.844	409.809	267.221	348.138	225.476	229.475	352.278	210.592	119.134	486.923	444.844	294.849	316.172	374.76		323.113	640	340	862	828	1268	1212	1004	1138	1228	862	870	484	556	546
324.361	439.58	393.748	298.672	373.174	250.051	237.764	360.39	244.811	151.589	501.471	439.58	298.613	380.423	420.535		324.361	624	316	860	842	1234	1242	1002	1130	1204	846	892	504	572	526
325.608	420.94	378.524	309.138	375.101	264.314	235.961	352.575	270.513	176.869	506.661	420.94	300.016	396.668	453.924		325.608	616	340	900	848	1270	1264	1000	1124	1246	860	888	522	556	532
326.855	399.993	371.13	310.298	350.233	270.483	229.135	338.907	283.863	191.606	497.225	399.993	296.473	366.203	458.47		326.855	596	354	858	854	1254	1254	1012	1154	1246	844	884	504	592	576
328.102	386.615	368.237	313.369	308.789	273.154	221.479	333.694	280.902	196.131	474.15	386.615	286.383	314.869	430.583		328.102	602	352	838	856	1248	1238	1018	1100	1214	856	874	506	526	518
329.348	383.024	358.974	321.393	267.424	274.472	214.972	342.476	260.538	191.617	444.012	383.024	271.689	271.397	382.495		329.348	624	350	832	834	1272	1226	1010	1106	1210	852	886	526	540	530
330.595	382.965	334.459	329.258	237.68	272.241	210.068	356.294	227.665	178.632	414.385	382.965	256.061	248.198	335.556		330.595	628	320	864	808	1252	1232	988	1148	1202	860	864	506	566	534
331.841	377.547	297.039	328.913	220.377	261.473	206.301	358.452	193.338	158.478	390.516	377.547	241.446	239.558	307.991		331.841	636	320	848	844	1222	1222	998	1150	1220	880	922	530	546	518
333.085	362.771	261.516	314.758	209.659	238.599	202.257	338.162	170.595	136.153	375.905	362.771	228.105	234.923	305.177		333.085	628	346	852	826	1280	1204	1016	1130	1216	860	878	494	538	522
334.331	342.147	246.17	286.343	201.253	206.163	196.1	299.814	167.587	121.568	374.167	342.147	218.539	231.613	318.606		334.331	590	332	858	828	1252	1214	946	1150	1244	878	856	488	554	534
335.577	322.566	259.654	248.644	196.506	174.324	187.083	260.59	182.296	125.827	388.051	322.566	219.722	234.577	333.444		335.577	596	348	876	824	1284	1224	978	1148	1250	830	898	516	556	536
336.822	308.174	294.034	210.83	198.935	156.55	176.585	238.748	203.042	153.012	415.504	308.174	238.549	245.985	338.801		336.822	606	316	882	836	1242	1238	1012	1132	1212	872	870	512	534	490
338.067	298.432	330.085	183.589	207.866	161.385	167.133	241.837	215.447	193.221	447.119	298.432	273.051	258.029	333.566		338.067	656	326	840	862	1294	1230	1024	1130	1268	824	870	514	544	520
339.311	291.395	351.043	175.073	216.389	186.408	160.269	263.141	211.569	224.381	468.792	291.395	308.41	257.752	324.579		339.311	620	352	876	830	1248	1236	994	1126	1224	884	928	490	560	528
340.555	287.359	353.875	187.057	216.365	219.508	155.749	287.714	194.654	224.882	468.418	287.359	324.161	239.003	319.707		340.555	620	338	848	858	1284	1248	1016	1124	1224	842	898	502	554	514
341.8	287.968	349.103	213.76	205.932	246.443	153	302.395	175.911	189.27	441.845	287.968	308.653	208.805	321.909		341.8	604	326	862	884	1278	1236	986	1134	1222	830	900	518	564	508
343.044	291.669	349.923	244.261	192.038	258.508	152.734	302.492	165.929	134.205	394.656	291.669	268.925	181.387	328.891		343.044	642	322	886	852	1310	1250	992	1138	1216	846	896	490	546	528
344.289	291.391	360.267	267.026	184.905	254.965	156.206	291.562	167.661	88.187	340.11	291.391	226.857	165.908	337.63		344.289	610	322	856	858	1280	1210	1010	1154	1250	836	876	502	544	542
345.531	278.68	371.836	274.129	189.03	240.251	162.818	276.26	176.209	72.0463	295.209	278.68	203.812	160.001	348.526		345.531	588	332	872	866	1242	1220	964	1154	1240	876	862	486	540	518
346.775	251.725	371.996	263.898	199.025	220.048	169.539	261.182	184.434	85.6263	275.332	251.725	205.786	154.895	364.435		346.775	606	328	870	834	1272	1192	1000	1174	1238	838	908	510	546	544
348.019	219.824	355.107	241.833	204.348	199.507	173.794	247.404	188.459	110.858	287.363	219.824	220.537	146.143	385.281		348.019	606	342	852	838	1226	1208	1014	1136	1214	856	862	502	518	492
349.262	199.143	327.52	219.383	198.701	183.461	176.649	234.743	188.362	127.23	323.919	199.143	228.181	138.962	404.037		349.262	622	342	842	826	1246	1220	988	1124	1238	856	878	494	544	522
350.504	202.099	302.65	209.695	185.623	176.303	181.504	224.76	185.04	125.83	364.122	202.099	216.123	143.12	409.044		350.504	608	324	850	846	1268	1182	1006	1138	1224	852	912	496	550	522
351.747	228.499	291.167	220.933	175.518	180.168	188.379	221.366	178.112	111.407	383.882	228.499	186.837	162.598	391.569		351.747	624	328	880	860	1236	1214	994	1130	1250	860	894	524	552	542
352.989	265.311	294.634	250.543	177.203	192.456	190.263	228.293	167.5	93.9003	370.812	265.311	153.93	189.78	352.241		352.989	634	336	892	842	1270	1192	996	1138	1224	872	888	462	572	558
354.232	295.092	306.603	285.077	191.224	205.222	177.615	245.529	156.122	79.3802	332.766	295.092	131.431	209.289	301.21		354.232	614	320	856	844	1272	1202	1002	1150	1246	850	858	510	548	528
355.473	306.639	318.139	307.267	209.726	208.249	148.497	267.866	149.326	68.2743	292.137	306.639	125.371	208.316	252.826		355.473	612	344	858	844	1258	1192	986	1132	1232	872	872	516	550	528
356.715	300.506	322.187	306.749	221.969	195.076	114.108	287.105	150.787	59.971	269.449	300.506	132.975	185.737	219.848		356.715	614	338	838	854	1264	1202	970	1138	1226	876	890	500	566	522
357.957	286.494	314.726	287.297	221.126	168.357	92.2307	296.632	159.355	57.0465	269.501	286.494	147.799	153.983	210.564		357.957	630	340	828	826	1262	1200	988	1166	1238	850	852	522	552	516
359.197	275.882	295.208	265.159	208.238	140.252	93.2199	295.175	170.753	64.2567	281.482	275.882	165.169	132.568	227.759		359.197	608	346	892	836	1272	1222	966	1080	1218	840	864	490	550	522
360.439	273.938	268.683	258.992	191.398	126.263	111.886	287.163	182.441	83.6734	291.984	273.938	183.83	136.77	267.026		360.439	598	330	862	822	1246	1220	956	1148	1260	872	894	518	534	522
361.68	277.217	247.382	277.831	180.689	135.74	133.738	279.543	196.026	111.142	298.053	277.217	203.916	167.732	315.242		361.68	628	334	892	832	1278	1216	990	1152	1238	840	898	534	542	542
362.92	276.981	246.964	314.984	181.833	165.319	149.543	277.292	214.169	137.574	307.848	276.981	224.207	210.397	353.151		362.92	618	326	826	858	1236	1202	974	1128	1200	870	894	512	560	512
364.161	266.512	276.596	351.784	192.908	200.191	163.237	280.516	235.213	154.069	328.841	266.512	241.34	241.946	364.012		364.161	612	350	854	862	1282	1246	982	1136	1204	884	906	502	588	526
365.402	247.509	329.526	368.509	206.831	222.87	184.734	284.794	251.612	156.872	355.938	247.509	251.497	246.275	343.923		365.402	672	362	890	842	1308	1228	992	1130	1268	866	906	528	578	530
366.641	230.48	383.464	355.361	217.7	223.885	214.953	284.391	254.527	148.847	372.125	230.48	253.085	224.313	305.65		366.641	628	338	854	852	1250	1186	956	1138	1236	870	898	526	564	540
367.881	227.51	413.482	316.95	225.417	207.183	239.079	276.303	240.761	136.999	362.082	227.51	248.19	191.954	271.499		367.881	634	334	876	852	1264	1214	980	1156	1198	866	896	482	552	536
369.122	241.814	409.069	268.457	234.355	186.413	236.652	262.599	215.969	128.165	326.485	241.814	241.346	167.296	259.558		369.122	642	348	884	834	1282	1202	968	1156	1218	834	896	536	556	534
370.36	262.566	381.747	226.88	247.467	174.597	200.44	249.371	191.646	125.739	283.786	262.566	236.124	158.217	273.358		370.36	622	332	870	862	1300	1210	968	1130	1248	858	878	516	568	504
371.6	270.868	356.055	202.974	261.522	174.801	146.633	242.653	178.615	129.02	257.63	270.868	231.929	160.592	302.191		371.6	628	346	874	878	1292	1232	970	1162	1236	882	868	498	550	542
372.838	253.88	350.313	197.992	267.97	179.118	105.71	243.922	181.817	134.785	260.653	253.88	223.776	166.726	330.665		372.838	652	350	878	880	1250	1206	976	1154	1284	894	902	512	574	542
374.077	216.194	362.824	205.815	258.882	176.793	100.412	248.612	199.098	139.355	287.592	216.194	205.941	173.813	349.403		374.077	644	338	860	850	1310	1208	980	1178	1242	858	900	528	572	540
375.317	178.416	375.461	218.05	233.547	164.443	129	249.316	223.478	139.753	321.505	178.416	177.505	183.91	359.503		375.317	664	346	886	840	1290	1196	966	1136	1220	840	888	518	580	540
376.554	163.096	371.939	228.702	201.346	149.133	167.837	241.742	246.86	134.043	345.968	163.096	145.909	197.627	369.287		376.554	632	344	898	858	1204	1182	950	1164	1252	872	902	506	568	566
377.793	178.939	354.857	236.089	178.972	141.394	191.016	228.773	263.466	121.907	353.193	178.939	125.276	210.969	387.266		377.793	604	346	890	862	1298	1196	934	1170	1252	872	918	514	552	538
379.03	215.746	345.872	241.8	182.616	144.882	190.525	218.928	271.987	105.823	344.064	215.746	129.405	220.072	416.363		379.03	622	320	882	826	1232	1236	988	1158	1238	880	898	518	554	536
380.269	253.169	367.959	248.168	218.147	152.913	180.618	219.921	275.715	91.5601	323.773	253.169	163.22	227.902	452.405		380.269	646	346	866	880	1234	1242	960	1122	1218	862	886	534	560	546
381.505	275.078	425.042	256.112	274.809	155.486	184.063	232.391	280.562	86.3131	298.671	275.078	218.648	243.702	487.225		381.505	608	340	878	844	1284	1208	968	1152	1244	844	914	514	560	554
382.743	278.178	497.251	264.512	328.283	149.848	213.062	249.08	292.045	94.7484	275.974	278.178	278.883	274.517	514.591		382.743	652	356	894	888	1294	1184	976	1142	1242	866	924	524	568	558
383.98	270.36	556.296	271.354	354.112	143.883	260.712	260.227	313.129	115.719	263.63	270.36	329.212	318.288	535.41		383.98	638	348	906	866	1342	1222	1012	1172	1214	850	906	512	580	566
385.217	263.243	587.433	276.157	343.863	148.87	308.449	260.656	343.943	142.735	267.786	263.243	366.786	367.01	558.268		385.217	642	350	870	896	1328	1216	970	1138	1218	900	936	538	554	564
386.453	266.01	598.946	282.193	311.637	169.12	341.198	252.771	382.682	168.496	289.027	266.01	401.445	416.737	593.827		386.453	666	350	880	870	1306	1208	966	1164	1270	890	924	520	552	552
387.69	283.485	612.195	296.465	284.398	199.216	357.195	243.719	426.325	190.383	321.268	283.485	446.476	472.668	646.568		387.69	652	350	890	868	1296	1250	986	1188	1254	890	924	522	548	562
388.926	316.861	643.299	326.432	283.147	231.391	366.06	240.205	470.908	212.915	355.802	316.861	507.004	542.979	711.02		388.926	672	348	874	880	1254	1226	966	1188	1260	892	902	534	580	544
390.163	365.338	694.415	375.409	310.944	264.848	379.162	245.924	512.417	245.647	388.922	365.338	576.614	628.86	777.595		390.163	650	362	890	872	1318	1196	976	1150	1268	890	934	514	580	578
391.398	429.018	761.904	440.645	357.932	306.88	401.385	263.06	548.819	298.3	428.251	429.018	646.019	723.915	845.559		391.398	652	358	910	866	1308	1200	992	1168	1260	900	910	524	554	566
392.634	512.603	851.095	516.163	417.055	364.576	430.248	294.68	581.817	376.176	492.729	512.603	716.437	825.696	932.584		392.634	660	376	914	860	1330	1226	994	1170	1288	876	910	528	554	560
393.869	625.79	979.804	597.46	493.3	435.816	461.249	343.93	616.229	477.619	603.926	625.79	804.575	946.297	1069.43		393.869	666	356	870	866	1258	1208	996	1192	1264	902	890	514	560	586
395.105	775.757	1162.97	682.577	595.802	508.462	493.385	409.655	656.718	593.359	770.941	775.757	931.889	1106.05	1277.85		395.105	674	360	880	882	1334	1214	1012	1158	1248	906	930	544	584	576
396.339	953.699	1389.59	767.9	720.215	567.731	529.285	482.482	704.094	707.31	976.346	953.699	1104.02	1310.28	1544.39		396.339	664	360	888	876	1352	1242	1012	1204	1224	910	920	550	586	580
397.575	1126.16	1613.09	843.626	840.016	603.868	569.557	545.942	753.786	799.393	1173.52	1126.16	1296.23	1528.74	1811.19		397.575	652	356	904	888	1284	1212	1016	1192	1284	890	934	560	576	550
398.809	1242.65	1767.49	895.353	917.766	613.836	606.757	583.13	797.015	851.206	1302.01	1242.65	1458.38	1699.94	1996.46		398.809	666	370	924	878	1316	1222	1030	1206	1304	890	914	538	582	546
400.044	1259.81	1801.2	911.915	928.484	598.544	625.94	584.593	823.479	853.349	1316.51	1259.81	1539.3	1762.91	2036.19		400.044	686	364	878	890	1334	1248	974	1212	1268	862	976	546	596	554
401.278	1167.62	1705.37	892.169	875.821	561.32	613.642	552.115	824.687	810.319	1212.84	1167.62	1515.14	1694.14	1920.1		401.278	646	350	958	902	1350	1238	1000	1176	1268	900	932	552	566	570
402.511	998.424	1517.36	843.992	788.502	509.383	569.055	496.52	797.899	738.752	1032.61	998.424	1402.24	1521.3	1696.18		402.511	652	368	916	888	1352	1210	968	1188	1298	890	950	550	592	588
403.746	810.759	1298.41	777.079	701.59	454.115	507.482	432.04	749.604	658.87	841.057	810.759	1245.31	1304.16	1440.95		403.746	646	380	894	912	1352	1200	978	1190	1252	852	948	550	598	574
404.979	658.293	1102.55	697.728	637.971	406.383	451.602	371.301	695.288	584.547	692.196	658.293	1089.98	1099.52	1218.19		404.979	616	364	888	910	1282	1262	1004	1174	1290	894	938	532	614	578
406.213	564.712	957.081	610.783	601.569	369.818	416.514	322.894	652.817	519.007	604.868	564.712	959.718	936.74	1054.72		406.213	670	352	898	916	1336	1236	954	1188	1324	920	920	526	610	558
407.446	519.69	862.662	524.886	582.078	339.327	400.429	290.78	631.707	458.509	563.873	519.69	852.536	817.302	944.359		407.446	676	384	900	932	1342	1234	1008	1224	1264	908	910	576	618	576
408.678	494.999	805.892	453.044	563.886	307.678	388.283	274.195	625.891	399.595	540.499	494.999	755.895	729.646	867.97		408.678	662	360	920	922	1352	1222	948	1204	1288	898	958	544	614	566
409.912	466.548	771.419	406.109	533.698	274.231	364.776	268.094	616.871	343.208	513.774	466.548	664.324	662.065	809.233		409.912	670	366	924	920	1352	1248	974	1172	1266	950	922	570	626	574
411.144	427.024	746.361	385.382	486.155	246.893	326.209	265.143	586.318	293.265	477.893	427.024	584.461	605.435	757.8		411.144	710	368	948	918	1302	1228	998	1214	1242	920	918	544	604	614
412.376	383.564	719.12	381.734	427.309	235.05	282.586	259.226	528.861	253.114	436.097	383.564	525.957	551.336	706.558		412.376	618	388	906	912	1316	1248	1018	1182	1280	928	958	570	628	562
413.609	346.32	678.61	381.595	372.821	240.373	249.759	248.434	455.238	224.164	391.907	346.32	489.754	493.844	652.515		413.609	698	396	910	906	1362	1224	986	1230	1278	938	952	550	618	586
414.84	318.469	616.992	373.548	338.368	254.134	238.161	235.13	384.038	206.842	346.719	318.469	465.729	434.57	601.039		414.84	680	384	938	880	1318	1234	1006	1202	1288	896	968	554	658	572
416.071	294.486	534.239	350.827	326.677	262.786	245.79	222.807	329.538	200.635	303.318	294.486	440.673	383.298	565.219		416.071	712	378	954	914	1300	1252	1008	1196	1300	940	956	568	638	620
417.304	266.028	440.835	311.457	322.162	256.169	259.343	212.476	295.05	202.005	268.477	266.028	407.56	350.397	556.244		417.304	708	386	934	896	1342	1212	982	1154	1272	946	968	590	622	604
418.534	229.629	355.995	259.926	300.887	232.179	262.325	202.034	275.109	203.346	249.792	229.629	367.788	337.061	571.889		418.534	702	412	942	930	1318	1250	966	1194	1284	928	994	592	604	630
419.765	190.261	300.955	209.133	250.389	196.763	244.959	189.423	262.271	196.503	248.811	190.261	326.629	333.054	594.608		419.765	670	420	946	938	1370	1214	1004	1208	1288	926	970	598	624	632
420.997	158.521	289.267	176.715	182.924	161.631	209.649	176.418	252.05	179.141	257.026	158.521	288.255	324.424	602.485		420.997	732	432	960	950	1318	1240	984	1222	1306	968	990	620	638	638
422.227	143.578	318.512	173.968	129.057	140.751	168.481	168.636	243.148	157.459	259.469	143.578	254.53	303.693	583.855		422.227	730	430	970	960	1348	1210	1020	1234	1282	952	1036	606	650	650
423.457	146.523	368.905	195.265	115.04	144.547	134.787	170.639	235.008	141.116	244.2	146.523	226.206	273.366	543.018		423.457	764	452	982	964	1296	1214	980	1216	1322	994	978	652	662	676
424.688	158.484	411.434	219.258	142.034	172.479	115.11	180.155	226.322	134.026	210.524	158.484	203.283	240.996	493.46		424.688	732	444	984	964	1344	1218	974	1204	1278	950	1006	670	662	672
425.918	165.073	422.077	223.685	184.162	209.186	107.144	187.359	216.115	129.802	169.196	165.073	184.285	211.96	446.682		425.918	768	460	1016	976	1368	1236	1054	1218	1350	1004	1018	646	722	706
427.148	154.947	393.851	202.092	206.678	230.07	103.823	181.171	205.847	116.791	134.593	154.947	166.52	186.576	407.12		427.148	784	512	1030	954	1346	1236	1000	1228	1334	988	1044	656	676	730
428.377	127.377	339.468	167.788	189.716	215.741	98.9371	157.921	199.648	88.5288	115.89	127.377	148.068	162.457	375.477		428.377	812	514	994	1000	1430	1216	1008	1260	1336	1008	1018	654	720	726
429.607	93.7073	283.432	141.948	140.235	165.968	89.9214	124.839	201.255	50.2296	114.598	93.7073	129.655	138.317	353.739		429.607	804	508	980	986	1368	1282	996	1198	1348	1006	1058	660	736	780
430.836	70.9423	248.765	137.074	85.3205	101.847	77.5967	95.0081	209.528	15.7396	128.501	70.9423	114.802	115.878	345.089		430.836	838	564	1032	1010	1340	1252	996	1248	1326	994	1064	702	748	784
432.065	70.9173	245.723	149.733	53.6344	53.1155	65.4129	77.9473	216.762	-1.9121	155.107	70.9173	108.759	99.7426	349.601		432.065	814	534	1016	1048	1378	1206	960	1260	1354	994	1068	698	764	794
433.293	92.1725	268.051	166.409	58.3696	39.6133	59.2777	73.9121	212.734	1.80327	189.52	92.1725	117.213	96.4752	362.461		433.293	872	566	1060	1048	1416	1264	994	1246	1376	1012	1072	722	810	820
434.521	120.636	298.439	175.039	91.9736	60.7823	66.2052	76.3669	192.833	22.4106	220.502	120.636	144.074	112.75	378.405		434.521	854	588	1060	1038	1404	1284	1000	1268	1286	1022	1104	772	818	864
435.751	139.388	320.367	172.679	134.176	100.142	90.3422	79.5013	164.281	51.726	233.17	139.388	187.644	151.671	398.06		435.751	914	596	1096	1086	1378	1290	992	1242	1388	1078	1120	770	838	870
436.979	140.858	329.359	165.799	166.538	139.185	128.591	83.3389	144.69	83.426	219.89	140.858	237.785	208.515	428.595		436.979	862	652	1074	1072	1392	1266	1020	1260	1380	1052	1124	802	862	908
438.207	132.341	335.766	165.549	183.468	168.495	170.334	91.894	152.596	114.838	189.602	132.341	279.108	269.981	476.741		438.207	908	674	1134	1124	1420	1286	1010	1262	1386	1074	1138	822	858	958
439.434	130.329	356.09	181.679	193.081	188.58	203.056	106.866	195.969	145.345	164.241	130.329	301.202	320.187	540.63		439.434	940	658	1114	1124	1392	1256	1026	1280	1426	1110	1166	850	908	956
440.661	147.857	398.988	217.672	208.969	203.351	220.233	123.601	266.785	174.617	163.022	147.857	308.891	350.992	608.789		440.661	964	660	1120	1094	1390	1296	942	1266	1394	1096	1166	810	876	870
441.888	184.802	457.698	269.164	240.12	214.88	225.432	133.577	345.509	202.975	188.445	184.802	322.389	368.918	667.99		441.888	876	550	1104	1058	1408	1234	1004	1268	1386	1066	1116	808	834	796
443.117	228.696	516.097	326.965	286.261	224.256	229.591	131.232	412.211	233.086	226.93	228.696	364.636	391.83	713.348		443.117	814	512	1040	1050	1402	1264	1000	1252	1346	1040	1036	698	756	696
444.343	264.981	563.313	383.078	340.458	235.366	243.82	118.82	456.349	270.149	262.457	264.981	444.937	436.505	752.157		444.343	734	426	986	972	1342	1212	1018	1224	1294	992	1028	642	696	630
445.57	287.924	603.069	435.091	395.265	255.22	272.505	105.021	478.782	318.835	289.403	287.924	552.053	506.28	798.437		445.57	718	430	950	908	1382	1212	1006	1228	1232	956	1002	578	624	602
446.796	303.38	648.261	485.291	447.426	288.913	310.213	98.6756	486.07	378.775	313.324	303.38	661.485	588.522	862.503		446.796	714	400	964	918	1328	1236	992	1222	1346	906	972	588	648	616
448.022	321.846	705.583	535.686	498.622	333.961	343.445	103.031	483.292	442.88	341.644	321.846	749.548	663.722	943.077		448.022	704	396	934	940	1346	1224	998	1220	1336	938	996	560	606	586
449.248	348.312	765.339	584.036	552.493	380.082	356.797	114.737	472.063	501.111	374.966	348.312	803.089	718.616	1027.1		449.248	710	384	930	956	1346	1250	956	1220	1314	934	962	566	634	600
450.474	377.37	806.945	624.526	609.598	415.253	341.753	127.489	454.528	547.118	406.358	377.37	820.723	753.13	1096.99		450.474	682	384	940	932	1370	1242	1012	1212	1302	940	960	598	588	588
451.699	397.12	815.188	651.83	662.954	432.941	303.763	136.8	437.573	581.403	426.701	397.12	809.709	776.736	1140.15		451.699	696	386	974	942	1368	1232	982	1216	1316	944	932	570	600	594
452.926	398.364	791.846	664.243	697.831	434.639	261.917	142.421	430.954	607.174	430.02	398.364	783.194	798.426	1154.39		452.926	708	382	940	934	1320	1186	972	1266	1338	920	944	578	614	596
454.151	382.014	752.46	663.091	698.229	426.56	238.895	147.4	439.547	622.441	415.952	382.014	757.122	818.742	1145.73		454.151	702	398	954	908	1378	1206	948	1260	1318	956	982	608	652	582
455.376	359.405	712.956	649.327	657.708	414.278	246.472	155.124	456.824	616.906	390.586	359.405	743.808	829.562	1120.91		455.376	718	414	984	986	1414	1238	978	1226	1352	956	1006	600	638	598
456.601	345.099	679.569	620.571	587.031	399.726	277.103	166.528	466.656	578.648	366.124	345.099	743.892	820.787	1080.99		456.601	734	420	986	972	1378	1216	996	1258	1310	948	1018	602	684	646
457.825	346.666	649.751	571.593	511.098	381.753	308.754	179.081	453.29	505.917	356.813	346.666	743.861	787.998	1021.6		457.825	788	446	976	986	1384	1238	970	1242	1310	978	1006	606	674	654
459.05	358.336	619.521	499.086	455.088	358.395	319.753	188.059	412.044	413.184	369.882	358.336	723.968	735.102	939.728		459.05	784	480	970	978	1396	1262	998	1232	1314	990	1044	610	714	750
460.274	363.744	587.983	408.239	429.042	328.761	302.3	189.305	352.815	324.721	396.739	363.744	671.994	670.558	841.301		460.274	832	516	1038	1028	1374	1252	1006	1290	1348	980	1078	656	714	792
461.498	347.14	556.043	315.821	422.771	294.036	265.061	181.822	294.608	260.096	414.021	347.14	591.851	601.172	742.397		461.498	856	568	1056	1052	1404	1278	1002	1324	1358	1066	1094	720	756	876
462.722	305.668	524.001	245.056	415.376	257.964	224.884	168.54	255.674	223.458	398.459	305.668	500.175	529.276	661.908		462.722	922	638	1102	1076	1458	1282	1016	1328	1388	1068	1108	796	846	934
463.945	253.058	492.111	213.227	391.76	226.554	195.671	154.77	245.268	205.081	346.417	253.058	414.866	455.604	610.308		463.945	1002	742	1144	1142	1482	1228	1014	1282	1420	1136	1188	826	948	1106
465.169	210.833	461.973	220.038	352.803	206.283	182.155	145.34	260.23	192.618	281.023	210.833	345.926	384.306	583.289		465.169	1134	886	1260	1226	1486	1328	1040	1276	1442	1218	1238	992	1046	1178
466.392	193.162	434.634	246.189	311.659	201.034	180.195	142.213	286.448	181.427	237.607	193.162	294.761	323.935	566.054		466.392	1212	1056	1360	1314	1520	1382	1024	1432	1536	1268	1344	1110	1182	1466
467.615	197.286	406.874	264.455	280.904	209.599	180.65	143.88	304.156	175.226	237.224	197.286	258.978	281.991	545.525		467.615	1444	1266	1466	1476	1600	1424	1072	1392	1622	1374	1512	1322	1386	1790
468.837	207.027	372.054	255.607	262.575	225.692	174.075	146.642	295.888	178.063	270.52	207.027	235.544	257.615	520.258		468.837	1724	1514	1640	1656	1632	1466	1086	1470	1642	1512	1660	1588	1734	2168
470.06	206.045	327.77	218.111	249.063	240.622	155.272	146.915	254.847	186.509	306.334	206.045	219.601	240.256	498.982		470.06	2110	1978	1890	1906	1784	1516	1154	1584	1810	1718	1900	2036	2092	2944
471.282	189.842	282.922	166.416	231.83	246.801	126.345	143.326	189.784	190.156	317.225	189.842	203.034	217.253	488.944		471.282	2748	2664	2310	2280	1910	1676	1162	1764	1998	2098	2342	2682	2750	3982
472.505	167.589	254.225	121.245	208.407	240.062	95.8288	137.506	122.54	180.122	298.888	167.589	177.919	184.356	485.749		472.505	3474	3158	2744	2804	2014	1806	1238	1906	2168	2406	2818	3488	3594	4802
473.727	153.765	252.158	98.8735	181.947	220.277	73.294	133.086	77.7362	157.509	267.519	153.765	144.053	149.304	475.936		473.727	3756	3184	3000	3004	2156	1906	1266	1936	2232	2608	3014	3808	3970	4694
474.948	157.108	269.09	104.151	156.484	191.12	63.2727	133.323	69.4215	133.877	240.935	157.108	113.437	124.581	450.93		474.948	3264	2612	2822	2790	1976	1774	1186	1802	2076	2494	2780	3352	3400	3578
476.17	174.793	282.854	128.922	134.663	159.584	63.8174	138.818	92.8766	123.039	223.549	174.793	105.017	115.925	418.228		476.17	2468	1830	2166	2214	1804	1604	1134	1642	1860	2040	2170	2452	2538	2410
477.391	194.727	274.75	156.352	119.689	134.747	70.5345	146.984	127.608	131.075	208.386	194.727	130.767	117.454	396.829		477.391	1774	1212	1696	1724	1622	1450	1056	1492	1670	1646	1700	1730	1734	1686
478.613	203.127	246.058	170.148	116.603	124.952	80.9545	153.792	150.244	152.499	190.283	203.127	182.879	117.497	399.369		478.613	1354	898	1412	1390	1512	1368	1038	1398	1554	1362	1444	1288	1378	1348
479.832	192.18	217.502	164.079	128.587	133.745	94.0326	156.454	148.629	174.947	173.957	192.18	233.417	108.678	417.868		479.832	1156	726	1290	1282	1468	1306	1032	1344	1450	1270	1304	1020	1120	1090
481.053	163.601	211.897	144.971	151.182	156.659	106.065	154.775	127.327	187.926	168.559	163.601	249.618	92.5552	427.921		481.053	1004	648	1166	1152	1484	1306	1024	1376	1420	1150	1224	884	996	954
482.274	127.021	235.664	126.361	172.05	181.717	109.584	150.071	101.469	188.898	176.198	127.021	215.651	76.1057	408.665		482.274	958	574	1158	1132	1448	1290	1002	1316	1396	1152	1140	838	886	840
483.494	95.0674	274.894	118.007	179.414	195.217	98.8945	142.938	85.0984	183.127	188.061	95.0674	145.06	65.856	360.462		483.494	864	502	1056	1052	1482	1300	1020	1306	1398	1064	1130	748	818	784
484.714	78.1904	307.381	120.423	172.553	190.791	77.6269	132.406	83.5606	178.767	192.646	78.1904	73.8227	65.9151	304.608		484.714	832	514	1054	1066	1416	1268	984	1300	1352	1030	1070	704	784	742
485.934	81.2345	318.426	128.273	163.692	175.814	59.626	117.706	94.4006	181.573	187.183	81.2345	38.4259	79.1917	266.725		485.934	826	452	1038	1016	1422	1264	994	1296	1428	1018	1052	716	752	706
487.154	101.981	307.526	137.468	167.588	168.586	60.0102	101.002	113.02	192.719	180.064	101.981	54.6831	106.502	259.812		487.154	820	430	1002	1050	1386	1224	1034	1278	1316	990	1044	666	710	652
488.374	131.501	283.51	147.988	187.158	185.471	82.8531	88.0052	136.171	210.114	181.521	131.501	111.659	142.281	280.545		488.374	760	426	1018	1012	1392	1284	1002	1264	1394	1008	1022	668	728	676
489.592	157.007	255.579	160.564	208.622	226.571	115.921	84.9997	160.577	230.847	191.721	157.007	182.461	172.821	317.624		489.592	764	410	1034	998	1436	1236	1000	1288	1334	992	1028	660	684	656
490.811	167.637	228.546	172.538	212.13	272.806	137.411	94.2556	180.161	252.059	198.011	167.637	241.457	183.046	360.516		490.811	768	416	982	972	1426	1240	996	1296	1352	998	1024	638	654	650
492.03	160.788	204.224	178.198	189.861	299.371	130.049	111.731	186.817	269.819	184.602	160.788	275.647	168.789	400.741		492.03	730	404	986	974	1390	1232	988	1278	1366	976	1008	606	660	622
493.249	144.04	185.136	172.751	155.826	295.211	92.577	129.368	175.375	278.288	146.877	144.04	285.668	143.249	429.202		493.249	742	402	978	986	1388	1226	1000	1292	1324	1000	1002	592	662	570
494.468	129.568	175.999	155.147	137.558	270.571	41.0521	140.437	148.519	271.873	98.3645	129.568	280.091	129.298	437.562		494.468	714	404	1006	996	1386	1248	998	1234	1300	968	1034	610	660	616
495.686	124.347	181.756	127.572	155.218	244.981	-0.21945	143.652	116.927	250.018	64.0516	124.347	268.64	142.132	424.632		495.686	722	398	974	946	1398	1254	992	1240	1316	994	988	588	648	600
496.903	124.445	204.219	93.9478	204.88	227.702	-11.7939	142.753	93.8287	220.532	64.1642	124.445	257.39	176.637	399.975		496.903	724	384	984	976	1408	1246	960	1302	1370	978	1024	602	656	560
498.121	119.094	240.195	59.8213	259.724	210.943	11.6697	142.099	87.7504	196.967	99.7603	119.094	246.946	210.48	378.127		498.121	730	388	992	1000	1380	1178	986	1314	1336	964	1020	586	636	596
499.339	101.397	282.386	32.1454	287.893	182.725	60.2914	142.261	98.5857	190.174	150.572	101.397	234.296	220.394	367.242		499.339	746	402	968	958	1404	1238	984	1226	1350	980	1016	588	650	570
500.557	75.8816	322.014	16.1792	272.327	144.702	114.73	139.606	119.558	200.032	187.162	75.8816	217.443	198.43	363.085		500.557	724	394	986	976	1394	1224	978	1290	1314	960	998	604	638	612
501.775	55.8521	351.056	10.8754	218.074	114.514	154.439	130.265	143.048	214.596	189.425	55.8521	198.864	156.414	354.251		501.775	702	372	972	960	1422	1246	1000	1292	1356	976	982	574	634	552
502.991	53.0278	363.137	8.25434	145.053	109.236	164.786	114.758	165.104	218.416	158.771	53.0278	183.434	117.272	332.837		502.991	716	374	962	934	1372	1224	988	1260	1344	956	1000	568	646	588
504.208	68.8958	354.227	-0.2951	75.9451	127.571	141.742	98.7354	184.749	204.084	115.575	68.8958	171.883	101.055	299.848		504.208	722	366	1010	954	1406	1220	998	1274	1282	968	986	550	644	554
505.425	94.7369	324.604	-15.5945	28.9392	150.113	93.6486	88.6943	199.491	178.102	83.9919	94.7369	157.109	114.564	261.624		505.425	706	358	988	978	1428	1200	996	1308	1324	974	1026	562	644	582
506.641	118.756	281.233	-28.867	15.846	157.617	38.8157	86.4004	203.054	156.66	75.5108	118.756	129.731	148.952	223.653		506.641	692	354	970	964	1380	1224	1016	1262	1322	962	1010	592	626	566
507.857	133.133	237.393	-29.6234	39.9074	148.464	-1.77763	87.4287	189.695	154.708	83.3964	133.133	89.8103	185.125	189.49		507.857	708	366	980	958	1398	1226	994	1278	1346	976	962	568	604	578
509.073	136.023	207.571	-16.2519	91.625	138.388	-14.1991	85.7661	162.014	176.196	91.4573	136.023	53.1844	204.36	164.636		509.073	706	354	932	976	1414	1218	1000	1270	1316	984	1004	574	614	562
510.289	129.682	200.112	1.28576	148.786	144.496	1.93532	80.634	133.497	211.658	89.1387	129.682	43.6626	199.473	158.407		510.289	718	368	1000	978	1382	1232	978	1292	1372	968	1020	572	614	582
511.504	118.674	213.356	9.96752	186.809	170.386	34.8768	79.0216	120.593	243.984	80.1816	118.674	75.3145	179.865	179.46		511.504	674	368	978	962	1428	1232	994	1274	1336	948	1028	574	624	566
512.719	109.494	238.812	5.76338	195.253	205.406	69.3976	90.7762	129.81	258.67	78.2332	109.494	139.774	165.557	228.785		512.719	708	354	946	958	1376	1224	974	1236	1344	980	1024	580	624	546
513.935	109.397	268.909	-2.02863	186.885	235.555	96.5656	119.779	152.089	252.957	94.432	109.397	210.659	172.838	297.401		513.935	660	366	972	962	1416	1222	988	1288	1356	948	1006	570	614	550
515.149	122.899	302.597	1.7959	189.207	253.839	117.826	158.717	171.003	238.791	128.533	122.899	262.654	202.178	370.879		515.149	712	364	972	956	1378	1220	1010	1254	1382	1000	1026	574	634	590
516.364	148.321	344.035	25.8893	223.438	262.061	141.2	192.464	177.938	237.072	170.764	148.321	289.789	238.959	435.96		516.364	686	368	1010	964	1392	1256	1026	1286	1328	974	1016	566	640	546
517.579	178.595	396.329	65.8601	288.211	266.475	173.496	208.1	180.168	265.442	211.129	178.595	308.005	267.202	484.372		517.579	688	368	1006	976	1424	1242	994	1282	1374	976	998	558	618	558
518.793	207.419	457.658	109.302	362.14	274.247	215.186	204.068	194.946	327.298	246.92	207.419	341.089	285.048	514.562		518.793	722	370	978	986	1424	1208	1006	1290	1352	982	1012	558	638	542
520.007	236.565	525.448	148.091	423.213	293.533	262.024	191.439	236.865	411.022	282.906	236.565	403.805	309.523	534.942		520.007	708	360	964	960	1372	1218	938	1238	1352	982	1052	558	628	540
521.222	278.044	605.541	187.657	468.543	333.895	311.427	186.219	311.185	501.625	326.624	278.044	497.459	367.753	567.275		521.222	670	374	1004	958	1430	1182	974	1258	1336	992	1008	572	618	528
522.435	348.165	715.202	245.037	517.797	402.937	366.962	198.409	416.851	595.55	384.229	348.165	619.143	481.979	642.353		522.435	718	364	1010	974	1404	1236	976	1296	1360	978	1010	564	630	550
523.649	456.653	871.782	336.305	597.56	499.871	435.793	225.82	551.075	704.326	458.811	456.653	770.968	657.706	783.536		523.649	692	340	988	998	1382	1234	964	1288	1362	972	1008	604	656	550
524.862	598.996	1075.14	463.788	720.27	612.455	521.838	257.006	708.694	842.47	549.835	598.996	957.626	881.179	988.961		524.862	712	340	992	942	1392	1212	958	1284	1374	1008	1024	554	628	554
526.075	760.498	1307.28	616.902	877.576	724.624	624.76	280.839	883.195	1013.13	654.716	760.498	1180.12	1130.73	1235.08		526.075	718	362	1022	988	1378	1254	988	1284	1326	1002	1052	616	624	564
527.288	933.843	1564.85	791.948	1058.07	835.265	752.101	295.386	1082.36	1211.83	776.341	933.843	1446.52	1403.92	1512.98		527.288	702	360	1008	990	1412	1216	1004	1328	1378	934	990	566	654	584
528.5	1139.44	1904.84	1018.03	1278.12	976.266	936.814	309.497	1353.9	1451.32	934.908	1139.44	1803.04	1749.1	1873.96		528.5	720	368	978	960	1382	1242	992	1284	1334	1020	994	586	630	548
529.713	1427.77	2450.21	1361.63	1596.37	1209.72	1237.7	336.081	1789.08	1780.84	1170.7	1427.77	2350.44	2270.22	2432.93		529.713	712	360	994	992	1472	1250	982	1290	1366	1006	1042	576	638	546
530.926	1848.23	3315.27	1888.86	2085.07	1592.07	1704.87	382.074	2472.19	2264.89	1522.16	1848.23	3197.72	3073.03	3294.42		530.926	730	348	1018	996	1446	1238	1012	1294	1364	1012	1040	564	624	544
532.137	2394.2	4478.22	2596.62	2761.98	2118.75	2321.48	442.124	3387.88	2917.75	1982.58	2394.2	4351.92	4160.83	4431.79		532.137	692	352	1028	1000	1428	1254	1026	1314	1384	1018	1034	570	630	544
533.35	2963.55	5698.98	3360.6	3527.52	2688.95	2965.38	500.016	4355.79	3640.24	2466.33	2963.55	5619.76	5348.45	5612.75		533.35	722	352	996	1002	1414	1200	1006	1256	1342	1024	1030	574	636	590
534.561	3377.41	6577.22	3953.67	4166.5	3128.58	3435.4	536.512	5067.91	4223.37	2822.97	3377.41	6625.27	6282.98	6457.8		534.561	718	348	1042	1024	1390	1282	994	1308	1382	998	992	590	626	544
535.773	3463.8	6748.93	4145.92	4438.33	3272.11	3545.09	538.511	5236.15	4441.4	2906.74	3463.8	6976.36	6598.75	6625.95		535.773	722	362	1008	1034	1440	1232	990	1340	1360	1004	1060	548	672	548
536.983	3158.94	6100.86	3832.95	4210.42	3055.04	3229.66	504.334	4761.55	4182.25	2661.69	3158.94	6488.12	6124.55	6013.41		536.983	694	340	1004	998	1432	1256	984	1276	1358	1014	1024	576	628	552
538.195	2554.44	4848.91	3105.68	3544.65	2552.88	2590.93	443.003	3803.13	3522.61	2161.3	2554.44	5305.35	4999.46	4823.64		538.195	750	364	1002	986	1424	1228	1004	1354	1376	990	1046	590	632	548
539.405	1851.88	3419.26	2208.77	2670.51	1937.89	1844.6	369.253	2691.44	2690.31	1571.04	1851.88	3829.71	3606.1	3455.42		539.405	716	350	1006	992	1400	1248	996	1298	1380	1026	1036	586	640	530
540.617	1254.34	2216.56	1412.71	1859.75	1385.43	1204.93	298.046	1747.95	1939.86	1059.66	1254.34	2502.08	2363.74	2289.67		540.617	734	362	1036	988	1444	1232	1000	1328	1400	966	1026	606	626	546
541.826	869.903	1439.87	884.903	1290.16	995.402	785.35	241.222	1136.47	1428.79	721.324	869.903	1591.9	1524.99	1521.54		541.826	732	358	1024	1028	1404	1216	980	1326	1348	1030	1018	582	676	542
543.037	687.497	1054.57	638.749	987.679	774.56	574.704	206.025	835.163	1171.81	555.298	687.497	1122.83	1104.37	1132.43		543.037	732	378	1006	1004	1428	1216	980	1282	1396	1042	1028	566	634	560
544.247	625.073	901.742	576.564	868.963	674.139	487.781	193.784	718.262	1083.78	501.668	625.073	948.603	955.58	982.547		544.247	706	356	1002	1034	1474	1230	982	1302	1378	996	1038	594	620	562
545.457	599.964	835.896	577.493	831.005	640.155	439.192	198.597	664.136	1060.83	493.847	599.964	891.091	908.795	928.86		545.457	710	354	1012	978	1458	1218	994	1298	1422	1016	1044	618	658	552
546.666	569.236	792.196	565.051	813.749	639.05	387.799	208.438	612.835	1038.06	490.05	569.236	838.528	863.206	888.097		546.666	746	362	1014	982	1458	1246	1022	1334	1382	1014	1044	568	620	574
547.876	526.399	765.427	522.116	803.419	653.375	335.039	210.581	557.602	998.385	475.043	526.399	762.172	795.959	832.787		547.876	712	344	994	1018	1428	1210	1018	1334	1452	1022	1050	606	630	548
549.085	477.967	754.868	466.201	800.436	667.613	297.361	199.039	507.589	949.626	448.201	477.967	678.262	721.588	760.363		549.085	688	374	1014	1020	1462	1264	974	1336	1406	1048	1022	568	646	556
550.295	428.46	736.73	417.765	795.795	663.737	282.595	178.182	463.956	901.329	414.909	428.46	605.797	655.49	674.127		550.295	702	360	1022	992	1410	1266	1002	1320	1386	994	1000	582	620	556
551.503	381.192	680.612	383.794	775.439	629.077	284.588	158.834	421.249	858.218	383.939	381.192	549.925	603.919	582.485		551.503	720	356	1006	1010	1414	1250	990	1286	1400	968	1050	612	650	544
552.711	342.738	580.669	358.452	737.444	565.938	290.928	149.692	378.517	825.014	363.963	342.738	508.145	568.127	500.496		552.711	692	366	1026	994	1496	1252	1018	1350	1404	1060	1032	602	654	552
553.92	319.768	464.898	331.724	697.142	492.864	291.444	151.32	342.66	809.334	356.645	319.768	480.586	545.171	442.624		553.92	712	358	1034	1008	1502	1234	1046	1338	1438	1010	1012	582	668	558
555.128	311.042	373.743	298.013	673.867	435.901	280.834	157.251	321.829	817.077	352.644	311.042	470.941	524.858	412.004		555.128	742	364	1034	1010	1460	1270	1002	1336	1362	988	1060	602	676	552
556.337	305.451	329.37	260.731	674.46	415.108	257.361	159.922	318.106	845.693	337.144	305.451	478.769	492.998	397.691		556.337	700	382	1032	1030	1466	1274	1020	1344	1398	1034	1052	604	644	546
557.544	290.47	322.344	230.704	690.237	433.611	222.408	155.561	326.399	883.201	301.996	290.47	492.889	443.017	382.712		557.544	712	346	1054	1008	1474	1250	1030	1346	1424	988	1036	616	650	572
558.751	263.195	323.779	218.318	707.824	475.185	182.201	144.833	337.864	914.421	253.521	263.195	493.963	384.633	355.074		558.751	736	358	1050	1032	1430	1278	1004	1316	1426	1030	1046	588	620	556
559.959	232.755	309.228	223.923	720.381	512.667	148.323	130.943	342.884	928.729	208.215	232.755	465.807	338.379	312.824		559.959	726	338	1046	1036	1456	1258	980	1336	1402	1036	1046	570	646	542
561.166	211.695	274.538	234.491	728.497	523.349	133.406	118.037	332.648	923.322	180.115	211.695	407.413	319.21	261.872		561.166	734	366	988	1050	1432	1292	1012	1344	1404	1014	1036	606	644	564
562.374	205.023	234.405	231.086	733.479	501.939	143.155	110.194	302.206	901.362	171.397	205.023	336.69	324.575	211.664		562.374	732	370	1028	990	1460	1250	1010	1326	1384	1018	1010	576	674	550
563.58	207.405	208.827	202.619	733.463	462.133	170.917	109.603	255.534	869.091	173.898	207.405	282.498	338.492	172.746		563.58	706	362	1042	990	1470	1270	1038	1322	1348	1008	1042	558	670	542
564.786	210.369	209.223	155.126	727.124	426.011	200.531	114.457	207.777	835.229	178.458	210.369	269.187	347.219	155.107		564.786	742	340	1008	1006	1482	1244	1016	1342	1416	1032	1048	558	646	536
565.994	211.566	232.832	109.018	719.153	409.894	216.548	119.313	179.424	811.436	182.299	211.566	302.687	350.818	164.269		565.994	688	344	1022	1012	1452	1246	1024	1328	1396	1040	1028	594	638	536
567.199	216.761	266.668	86.5909	719.088	417.127	214.037	119.175	183.944	810.027	188.227	216.761	366.641	359.486	195.979		567.199	724	346	1032	1010	1462	1256	956	1352	1408	1024	1016	588	652	534
568.405	232.746	296.411	99.1013	733.162	440.915	200.098	114.173	217.784	837.592	198.212	232.746	431.366	378.901	234.866		568.405	706	368	1030	1028	1434	1250	1006	1362	1354	1032	1052	606	634	538
569.612	258.105	313.692	141.297	757.599	471.605	186.421	109.936	261.153	888.47	208.772	258.105	470.385	399.806	261.208		569.612	708	310	1040	1002	1470	1260	978	1360	1440	1034	1042	596	642	564
570.817	280.703	317.354	194.622	780.991	501.317	180.007	112.597	289.472	944.515	212.605	280.703	473.74	402.951	262.8		570.817	728	360	1018	1052	1424	1228	1024	1354	1402	1016	1044	562	642	526
572.022	284.782	309.246	235.444	794.034	524.353	179.928	122.893	286.898	983.906	204.256	284.782	449.206	375.611	242.816		572.022	734	380	1056	1030	1506	1256	1008	1350	1398	1032	1040	606	674	500
573.227	262.144	289.521	244.426	797.122	536.871	181.4	134.955	252.86	994.285	184.263	262.144	411.642	324.314	216.443		573.227	734	362	1022	1014	1444	1238	1006	1342	1394	1048	1054	578	634	538
574.433	218.39	256.368	214.707	798.513	538.325	181.391	140.725	199.471	980.592	158.407	218.39	370.443	271.312	198.274		574.433	742	350	1044	1026	1470	1214	1010	1326	1408	1044	1118	608	638	558
575.637	169.21	210.306	156.383	805.311	532.856	179.611	135.649	144.377	960.846	133.563	169.21	326.373	237.204	190.763		575.637	728	358	1028	1050	1472	1232	994	1368	1372	1028	1050	584	666	558
576.841	129.978	157.983	93.9758	816.461	527.43	174.966	120.774	104.247	952.512	114.167	129.978	279.711	225.096	183.429		576.841	724	350	1040	1018	1480	1196	974	1356	1388	1052	1036	578	654	568
578.047	107.219	110.629	55.5583	824.626	527.02	163.249	100.503	90.232	960.262	101.812	107.219	239.9	220.377	163.249		578.047	762	354	1052	1014	1454	1272	1008	1316	1396	1038	1058	578	652	562
579.25	98.2151	77.8099	57.7268	824.878	530.87	140.67	79.2063	104.314	975.033	97.0738	98.2151	224.555	205.846	127.059		579.25	714	370	1004	1012	1512	1232	1014	1364	1388	1046	1068	592	648	546
580.454	97.2626	62.2822	95.3442	821.643	533.398	110.596	59.8514	137.211	984.548	100.72	97.2626	246.052	178.159	85.5223		580.454	730	354	1054	1016	1516	1252	994	1404	1448	1002	1050	566	666	538
581.657	101.297	60.7608	143.828	826.951	529.149	85.486	44.785	171.005	985.374	112.7	101.297	297.416	151.144	55.803		581.657	686	344	1042	1028	1446	1230	1020	1380	1382	1040	1060	628	664	542
582.861	109.575	69.2188	173.902	850.936	517.843	79.2049	36.5269	187.835	985.758	130.05	109.575	352.124	144.013	49.3536		582.861	734	354	1070	986	1506	1234	990	1374	1342	1048	1078	618	632	554
584.065	119.447	86.5874	169.616	892.285	505.835	94.6937	37.0052	180.145	997.517	146.278	119.447	380.775	165.285	64.3045		584.065	734	366	1062	1016	1474	1264	1006	1334	1392	1060	1050	620	674	522
585.268	124.902	112.534	137.469	936.612	503.036	118.706	45.8557	154.364	1025.19	153.481	124.902	371.906	205.183	87.3095		585.268	756	338	1018	1056	1518	1220	1016	1370	1432	1074	1064	602	658	538
586.471	121.111	141.691	100.541	964.698	516.943	130.857	59.6638	124.092	1062.23	145.993	121.111	339.482	240.874	102.396		586.471	746	356	1052	1044	1456	1272	994	1342	1394	1054	1076	612	652	530
587.673	110.654	161.414	82.4332	965.097	546.91	121.102	73.1916	98.5471	1096.73	123.199	110.654	310.84	249.604	100.189		587.673	728	372	1052	1056	1514	1260	1002	1356	1408	1058	1050	616	648	530
588.876	104.031	157.751	92.9111	942.243	582.039	100.201	81.7522	77.7148	1120.68	90.1288	104.031	305.664	221.687	81.854		588.876	726	356	1026	1026	1460	1264	962	1360	1404	1064	1050	592	630	570
590.079	112.363	126.502	124.789	914.194	604.968	92.1537	82.9146	59.8857	1135.12	56.0744	112.363	323.644	167.497	56.3063		590.079	746	370	1056	1044	1492	1250	992	1366	1402	1050	1086	614	650	536
591.281	138.232	80.133	162.222	901.505	600.792	113.59	76.5844	53.8788	1148.22	31.9375	138.232	349.561	115.197	33.5771		591.281	756	376	1058	1058	1500	1216	988	1350	1438	1058	1086	626	652	518
592.483	172.83	42.9625	192.211	915.175	566.668	158.084	64.2802	80.473	1168.99	26.6393	172.83	368.692	98.1435	19.2865		592.483	730	352	1030	1016	1428	1280	1018	1362	1432	1068	1098	600	636	526
593.684	201.783	36.021	210.495	952.041	516.118	200.152	49.1324	155.616	1201.23	43.1176	201.783	377.626	135.499	13.838		593.684	718	358	1054	1056	1502	1236	994	1366	1446	1056	1064	628	656	548
594.886	214.397	62.0733	219.453	999.949	474.694	216.101	36.7688	266.954	1240.9	75.7505	214.397	382.244	216.445	15.9904		594.886	748	352	1034	1020	1504	1260	1026	1382	1406	1044	1070	620	624	518
596.087	208.906	102.623	222.49	1047.35	468.908	203.027	35.2306	367.05	1278.02	111.752	208.906	387.984	300.87	26.7485		596.087	712	356	1042	1040	1480	1240	988	1382	1410	1064	1102	600	656	580
597.289	190.799	130.337	220.79	1089.4	514.343	178.742	52.0173	396.88	1302.18	137.303	190.799	393.872	341.035	49.4024		597.289	736	364	1034	1024	1540	1256	1018	1396	1362	1028	1068	616	664	534
598.49	167.182	128.442	214.345	1127.2	608.785	163.401	89.0928	327.076	1309	145.49	167.182	395.686	312.731	85.4938		598.49	718	358	1058	1040	1504	1248	1012	1348	1424	1058	1080	582	668	574
599.69	142.349	102.746	204.536	1163.35	732.848	161.004	139.668	184.985	1303.61	140.717	142.349	392.82	233.88	130.868		599.69	728	336	1028	1008	1516	1264	1016	1374	1448	1080	1112	594	684	542

## Sheet: Figure 4b
	Cu-2	Cu-1	rphenGO
Li2S	3.04	2.4	1.65
Li2S4	1.21	1.02	0.37
Li2S6	1.07	0.87	0.42

## Sheet: Figure 4c
	Cu-2	Cu-1
S8	0	0
Li2S8	-2.4559	-2.347
Li2S6	-2.5348	-2.29357
Li2S4	-2.4377	-2.2714
Li2S2	-2.9893	-1.7539
Li2S	-2.609	-1.9179

## Sheet: Figure 4d
Cu-2					Cu-1				rphenGO
Time (S)	Current (mA)				Time (S)	Current (mA)			Time (S)	Current (mA)
0.02	0.112	0.0476			0.02	0.11196	0.06439		0	0.224	0.07151
10.02	0.10658	0.04758			0.22	0.11203	0.06439		0.2	0.221	0.07151
20.02	0.10292	0.04756			0.42	0.11201	0.06439		0.4	0.218	0.07151
30.02	0.10026	0.04754			0.62	0.11201	0.06439		0.6	0.216	0.07151
40.02	0.09827	0.04752			0.82	0.11206	0.06439		0.8	0.214	0.07151
50.02	0.09666	0.0475			1.02	0.11203	0.06438		1	0.212	0.07151
60.02	0.09545	0.04748			1.22	0.11202	0.06438		1.2	0.21	0.07151
70.02	0.0944	0.04746			1.42	0.11198	0.06438		1.4	0.209	0.07151
80.02	0.09356	0.04744			1.62	0.11195	0.06438		1.6	0.207	0.07151
90.02	0.09285	0.04742			1.82	0.11188	0.06438		1.8	0.206	0.07151
100.02	0.09218	0.0474			2.02	0.11185	0.06438		2	0.205	0.0715
110.02	0.09168	0.04738			2.22	0.11182	0.06438		2.2	0.203	0.0715
120.02	0.09117	0.04736			2.42	0.11181	0.06438		2.4	0.202	0.0715
130.02	0.09077	0.04734			2.62	0.11175	0.06438		2.6	0.201	0.0715
140.02	0.09042	0.04732			2.82	0.11171	0.06437		2.8	0.2	0.0715
150.02	0.0901	0.04729			3.02	0.11163	0.06437		3	0.199	0.0715
160.02	0.08978	0.04727			3.22	0.1116	0.06437		3.2	0.198	0.0715
170.02	0.08961	0.04725			3.42	0.11156	0.06437		3.4	0.197	0.0715
180.02	0.08938	0.04723			3.62	0.11152	0.06437		3.6	0.196	0.0715
190.02	0.08929	0.04721			3.82	0.1115	0.06437		3.8	0.195	0.0715
200.02	0.08914	0.04719			4.02	0.11149	0.06437		4	0.194	0.0715
210.02	0.08902	0.04717			4.22	0.11142	0.06437		4.2	0.194	0.0715
220.02	0.08905	0.04715			4.42	0.11139	0.06437		4.4	0.193	0.0715
230.02	0.08901	0.04713			4.62	0.11137	0.06436		4.6	0.192	0.0715
240.02	0.089	0.04711			4.82	0.11134	0.06436		4.8	0.191	0.0715
250.02	0.08909	0.04709			5.02	0.11132	0.06436		5	0.19	0.0715
260.02	0.08917	0.04707			5.22	0.11129	0.06436		5.2	0.19	0.0715
270.02	0.08926	0.04705			5.42	0.11123	0.06436		5.4	0.189	0.0715
280.02	0.08935	0.04703			5.62	0.11118	0.06436		5.6	0.188	0.07149
290.02	0.0896	0.04701			5.82	0.11115	0.06436		5.8	0.187	0.07149
300.02	0.08971	0.04699			6.02	0.11114	0.06436		6	0.187	0.07149
310.02	0.08985	0.04697			6.22	0.11112	0.06436		6.2	0.186	0.07149
320.02	0.09002	0.04695			6.42	0.11106	0.06435		6.4	0.186	0.07149
330.02	0.09023	0.04693			6.62	0.11105	0.06435		6.6	0.185	0.07149
340.02	0.09035	0.04691			6.82	0.11095	0.06435		6.8	0.184	0.07149
350.02	0.09044	0.04689			7.02	0.11098	0.06435		7	0.184	0.07149
360.02	0.09062	0.04687			7.22	0.11094	0.06435		7.2	0.183	0.07149
370.02	0.09081	0.04685			7.42	0.11094	0.06435		7.4	0.182	0.07149
380.02	0.09089	0.04683			7.62	0.1109	0.06435		7.6	0.182	0.07149
390.02	0.09109	0.04681			7.82	0.11087	0.06435		7.8	0.181	0.07149
400.02	0.09129	0.04679			8.02	0.11082	0.06435		8	0.181	0.07149
410.02	0.09148	0.04677			8.22	0.11078	0.06434		8.2	0.18	0.07149
420.02	0.09171	0.04675			8.42	0.11073	0.06434		8.4	0.179	0.07149
430.02	0.09188	0.04673			8.62	0.11069	0.06434		8.6	0.179	0.07149
440.02	0.09207	0.04671			8.82	0.1107	0.06434		8.8	0.178	0.07149
450.02	0.09233	0.04669			9.02	0.11066	0.06434		9	0.178	0.07149
460.02	0.09253	0.04667			9.22	0.11066	0.06434		9.2	0.177	0.07148
470.02	0.09265	0.04665			9.42	0.11062	0.06434		9.4	0.177	0.07148
480.02	0.09272	0.04663			9.62	0.11058	0.06434		9.6	0.176	0.07148
490.02	0.09299	0.04661			9.82	0.11053	0.06434		9.8	0.176	0.07148
500.02	0.09309	0.04659			10.02	0.11052	0.06433		10	0.175	0.07148
510.02	0.09325	0.04657			10.22	0.11052	0.06433		10.2	0.175	0.07148
520.02	0.09354	0.04655			10.42	0.11046	0.06433		10.4	0.174	0.07148
530.02	0.09373	0.04653			10.62	0.11043	0.06433		10.6	0.174	0.07148
540.02	0.09396	0.04651			10.82	0.1104	0.06433		10.8	0.173	0.07148
550.02	0.09416	0.04649			11.02	0.11037	0.06433		11	0.173	0.07148
560.02	0.09436	0.04647			11.22	0.11033	0.06433		11.2	0.172	0.07148
570.02	0.09454	0.04645			11.42	0.11034	0.06433		11.4	0.172	0.07148
580.02	0.0949	0.04643			11.62	0.11033	0.06433		11.6	0.171	0.07148
590.02	0.09518	0.04641			11.82	0.11031	0.06433		11.8	0.171	0.07148
600.02	0.09543	0.04639			12.02	0.11029	0.06432		12	0.17	0.07148
610.02	0.09571	0.04637			12.22	0.11025	0.06432		12.2	0.17	0.07148
620.02	0.09601	0.04635			12.42	0.1102	0.06432		12.4	0.17	0.07148
630.02	0.09627	0.04633			12.62	0.11016	0.06432		12.6	0.169	0.07148
640.02	0.09657	0.04631			12.82	0.11015	0.06432		12.8	0.169	0.07147
650.02	0.09683	0.04629			13.02	0.11012	0.06432		13	0.168	0.07147
660.02	0.09709	0.04627			13.22	0.11008	0.06432		13.2	0.168	0.07147
670.02	0.09733	0.04625			13.42	0.11004	0.06432		13.4	0.168	0.07147
680.02	0.09765	0.04623			13.62	0.11003	0.06432		13.6	0.167	0.07147
690.02	0.0979	0.04621			13.82	0.11	0.06431		13.8	0.167	0.07147
700.02	0.09818	0.04619			14.02	0.10998	0.06431		14	0.166	0.07147
710.02	0.09847	0.04617			14.22	0.10996	0.06431		14.2	0.166	0.07147
720.02	0.09888	0.04615			14.42	0.10994	0.06431		14.4	0.165	0.07147
730.02	0.09907	0.04613			14.62	0.10989	0.06431		14.6	0.165	0.07147
740.02	0.09953	0.04611			14.82	0.10985	0.06431		14.8	0.165	0.07147
750.02	0.09983	0.04609			15.02	0.10985	0.06431		15	0.164	0.07147
760.02	0.10009	0.04607			15.22	0.10981	0.06431		15.2	0.164	0.07147
770.02	0.10045	0.04605			15.42	0.1098	0.06431		15.4	0.163	0.07147
780.02	0.10087	0.04603			15.62	0.10978	0.0643		15.6	0.163	0.07147
790.02	0.10123	0.04601			15.82	0.10975	0.0643		15.8	0.163	0.07147
800.02	0.10162	0.04599			16.02	0.10971	0.0643		16	0.162	0.07147
810.02	0.10207	0.04597			16.22	0.10969	0.0643		16.2	0.162	0.07147
820.02	0.10243	0.04596			16.42	0.10966	0.0643		16.4	0.162	0.07147
830.02	0.10281	0.04594			16.62	0.10963	0.0643		16.6	0.161	0.07146
840.02	0.10327	0.04592			16.82	0.10964	0.0643		16.8	0.161	0.07146
850.02	0.10375	0.0459			17.02	0.10962	0.0643		17	0.16	0.07146
860.02	0.10426	0.04588			17.22	0.10958	0.0643		17.2	0.16	0.07146
870.02	0.10476	0.04586			17.42	0.10954	0.06429		17.4	0.16	0.07146
880.02	0.10529	0.04584			17.62	0.10953	0.06429		17.6	0.159	0.07146
890.02	0.10587	0.04582			17.82	0.10952	0.06429		17.8	0.159	0.07146
900.02	0.10652	0.0458			18.02	0.10951	0.06429		18	0.159	0.07146
910.02	0.10711	0.04578			18.22	0.10945	0.06429		18.2	0.158	0.07146
920.02	0.1078	0.04576			18.42	0.10944	0.06429		18.4	0.158	0.07146
930.02	0.10855	0.04574			18.62	0.1094	0.06429		18.6	0.158	0.07146
940.02	0.10927	0.04572			18.82	0.1094	0.06429		18.8	0.157	0.07146
950.02	0.10999	0.0457			19.02	0.10936	0.06429		19	0.157	0.07146
960.02	0.11077	0.04568			19.22	0.10932	0.06428		19.2	0.157	0.07146
970.02	0.11167	0.04566			19.42	0.10931	0.06428		19.4	0.156	0.07146
980.02	0.11259	0.04564			19.62	0.10931	0.06428		19.6	0.156	0.07146
990.02	0.11337	0.04562			19.82	0.1093	0.06428		19.8	0.156	0.07146
1000.02	0.11438	0.0456			20.02	0.1093	0.06428		20	0.155	0.07146
1010.02	0.11545	0.04558			20.22	0.10926	0.06428		20.2	0.155	0.07145
1020.02	0.11641	0.04556			20.42	0.10924	0.06428		20.4	0.155	0.07145
1030.02	0.1176	0.04554			20.62	0.10922	0.06428		20.6	0.154	0.07145
1040.02	0.1188	0.04552			20.82	0.10919	0.06428		20.8	0.154	0.07145
1050.02	0.11993	0.0455			21.02	0.10914	0.06427		21	0.154	0.07145
1060.02	0.12106	0.04548			21.22	0.10914	0.06427		21.2	0.153	0.07145
1070.02	0.12236	0.04547			21.42	0.1091	0.06427		21.4	0.153	0.07145
1080.02	0.12365	0.04545			21.62	0.10906	0.06427		21.6	0.153	0.07145
1090.02	0.12493	0.04543			21.82	0.10905	0.06427		21.8	0.152	0.07145
1100.02	0.12626	0.04541			22.02	0.10904	0.06427		22	0.152	0.07145
1110.02	0.12769	0.04539			22.22	0.10903	0.06427		22.2	0.152	0.07145
1120.02	0.12909	0.04537			22.42	0.10902	0.06427		22.4	0.152	0.07145
1130.02	0.13062	0.04535			22.62	0.10899	0.06427		22.6	0.151	0.07145
1140.02	0.13213	0.04533			22.82	0.10894	0.06426		22.8	0.151	0.07145
1150.02	0.13359	0.04531			23.02	0.10896	0.06426		23	0.151	0.07145
1160.02	0.13498	0.04529			23.22	0.10891	0.06426		23.2	0.15	0.07145
1170.02	0.13641	0.04527			23.42	0.10892	0.06426		23.4	0.15	0.07145
1180.02	0.13785	0.04525			23.62	0.1089	0.06426		23.6	0.15	0.07145
1190.02	0.13925	0.04523			23.82	0.10891	0.06426		23.8	0.149	0.07144
1200.02	0.14082	0.04521			24.02	0.10887	0.06426		24	0.149	0.07144
1210.02	0.14248	0.04519			24.22	0.1088	0.06426		24.2	0.149	0.07144
1220.02	0.14415	0.04517			24.42	0.10879	0.06426		24.4	0.149	0.07144
1230.02	0.14586	0.04515			24.62	0.10876	0.06425		24.6	0.148	0.07144
1240.02	0.14753	0.04513			24.82	0.10874	0.06425		24.8	0.148	0.07144
1250.02	0.14911	0.04512			25.02	0.10873	0.06425		25	0.148	0.07144
1260.02	0.15089	0.0451			25.22	0.10873	0.06425		25.2	0.147	0.07144
1270.02	0.15263	0.04508			25.42	0.10871	0.06425		25.4	0.147	0.07144
1280.02	0.1543	0.04506			25.62	0.1087	0.06425		25.6	0.147	0.07144
1290.02	0.15624	0.04504			25.82	0.10865	0.06425		25.8	0.147	0.07144
1300.02	0.15801	0.04502			26.02	0.10864	0.06425		26	0.146	0.07144
1310.02	0.15986	0.045			26.22	0.10863	0.06425		26.2	0.146	0.07144
1320.02	0.16173	0.04498			26.42	0.10862	0.06425		26.4	0.146	0.07144
1330.02	0.16377	0.04496			26.62	0.10857	0.06424		26.6	0.146	0.07144
1340.02	0.16568	0.04494			26.82	0.10853	0.06424		26.8	0.145	0.07144
1350.02	0.16743	0.04492			27.02	0.1085	0.06424		27	0.145	0.07144
1360.02	0.16937	0.0449			27.22	0.10849	0.06424		27.2	0.145	0.07144
1370.02	0.17124	0.04488			27.42	0.10845	0.06424		27.4	0.145	0.07143
1380.02	0.17307	0.04486			27.62	0.10845	0.06424		27.6	0.144	0.07143
1390.02	0.17505	0.04485			27.82	0.10845	0.06424		27.8	0.144	0.07143
1400.02	0.17687	0.04483			28.02	0.10843	0.06424		28	0.144	0.07143
1410.02	0.17881	0.04481			28.22	0.10843	0.06424		28.2	0.143	0.07143
1420.02	0.18056	0.04479			28.42	0.1084	0.06423		28.4	0.143	0.07143
1430.02	0.18251	0.04477			28.62	0.10838	0.06423		28.6	0.143	0.07143
1440.02	0.18453	0.04475			28.82	0.10837	0.06423		28.8	0.143	0.07143
1450.02	0.18667	0.04473			29.02	0.10835	0.06423		29	0.142	0.07143
1460.02	0.18877	0.04471			29.22	0.10834	0.06423		29.2	0.142	0.07143
1470.02	0.19091	0.04469			29.42	0.10833	0.06423		29.4	0.142	0.07143
1480.02	0.19301	0.04467			29.62	0.10827	0.06423		29.6	0.142	0.07143
1490.02	0.1951	0.04465			29.82	0.10823	0.06423		29.8	0.141	0.07143
1500.02	0.19698	0.04463			30.02	0.10824	0.06423		30	0.141	0.07143
1510.02	0.1989	0.04462			30.22	0.10821	0.06422		30.2	0.141	0.07143
1520.02	0.20099	0.0446			30.42	0.10821	0.06422		30.4	0.141	0.07143
1530.02	0.20312	0.04458			30.62	0.1082	0.06422		30.6	0.141	0.07143
1540.02	0.20519	0.04456			30.82	0.10818	0.06422		30.8	0.14	0.07143
1550.02	0.20753	0.04454			31.02	0.10814	0.06422		31	0.14	0.07143
1560.02	0.20946	0.04452			31.22	0.10809	0.06422		31.2	0.14	0.07142
1570.02	0.21147	0.0445			31.42	0.10812	0.06422		31.4	0.14	0.07142
1580.02	0.21357	0.04448			31.62	0.10809	0.06422		31.6	0.139	0.07142
1590.02	0.21583	0.04446			31.82	0.10808	0.06422		31.8	0.139	0.07142
1600.02	0.21801	0.04444			32.02	0.10805	0.06421		32	0.139	0.07142
1610.02	0.22013	0.04442			32.22	0.10805	0.06421		32.2	0.139	0.07142
1620.02	0.22236	0.04441			32.42	0.10804	0.06421		32.4	0.138	0.07142
1630.02	0.2245	0.04439			32.62	0.10803	0.06421		32.6	0.138	0.07142
1640.02	0.22653	0.04437			32.82	0.10803	0.06421		32.8	0.138	0.07142
1650.02	0.22871	0.04435			33.02	0.10799	0.06421		33	0.138	0.07142
1660.02	0.23082	0.04433			33.22	0.10799	0.06421		33.2	0.138	0.07142
1670.02	0.23284	0.04431			33.42	0.10795	0.06421		33.4	0.137	0.07142
1680.02	0.23498	0.04429			33.62	0.10794	0.06421		33.6	0.137	0.07142
1690.02	0.23711	0.04427			33.82	0.10787	0.0642		33.8	0.137	0.07142
1700.02	0.23902	0.04425			34.02	0.10789	0.0642		34	0.137	0.07142
1710.02	0.24123	0.04423			34.22	0.10788	0.0642		34.2	0.136	0.07142
1720.02	0.24329	0.04422			34.42	0.10788	0.0642		34.4	0.136	0.07142
1730.02	0.24513	0.0442			34.62	0.10786	0.0642		34.6	0.136	0.07142
1740.02	0.24704	0.04418			34.82	0.10784	0.0642		34.8	0.136	0.07141
1750.02	0.2491	0.04416			35.02	0.10782	0.0642		35	0.136	0.07141
1760.02	0.25109	0.04414			35.22	0.10782	0.0642		35.2	0.136	0.07141
1770.02	0.25285	0.04412			35.42	0.10782	0.0642		35.4	0.135	0.07141
1780.02	0.25443	0.0441			35.62	0.10781	0.06419		35.6	0.135	0.07141
1790.02	0.25626	0.04408			35.82	0.10778	0.06419		35.8	0.135	0.07141
1800.02	0.25786	0.04406			36.02	0.10778	0.06419		36	0.135	0.07141
1810.02	0.25976	0.04405			36.22	0.10775	0.06419		36.2	0.134	0.07141
1820.02	0.2615	0.04403			36.42	0.10772	0.06419		36.4	0.134	0.07141
1830.02	0.26298	0.04401			36.62	0.10769	0.06419		36.6	0.134	0.07141
1840.02	0.26475	0.04399			36.82	0.10768	0.06419		36.8	0.134	0.07141
1850.02	0.26633	0.04397			37.02	0.10768	0.06419		37	0.134	0.07141
1860.02	0.26795	0.04395			37.22	0.10766	0.06419		37.2	0.133	0.07141
1870.02	0.26972	0.04393			37.42	0.10765	0.06418		37.4	0.133	0.07141
1880.02	0.27126	0.04391			37.62	0.10761	0.06418		37.6	0.133	0.07141
1890.02	0.2727	0.04389			37.82	0.10757	0.06418		37.8	0.133	0.07141
1900.02	0.27419	0.04388			38.02	0.10757	0.06418		38	0.133	0.07141
1910.02	0.27573	0.04386			38.22	0.10758	0.06418		38.2	0.132	0.07141
1920.02	0.27716	0.04384			38.42	0.10757	0.06418		38.4	0.132	0.0714
1930.02	0.27854	0.04382			38.62	0.10756	0.06418		38.6	0.132	0.0714
1940.02	0.27993	0.0438			38.82	0.10756	0.06418		38.8	0.132	0.0714
1950.02	0.28118	0.04378			39.02	0.10751	0.06418		39	0.132	0.0714
1960.02	0.28226	0.04376			39.22	0.10749	0.06417		39.2	0.131	0.0714
1970.02	0.28356	0.04374			39.42	0.10749	0.06417		39.4	0.131	0.0714
1980.02	0.28446	0.04373			39.62	0.10749	0.06417		39.6	0.131	0.0714
1990.02	0.2855	0.04371			39.82	0.10746	0.06417		39.8	0.131	0.0714
2000.02	0.28657	0.04369			40.02	0.10742	0.06417		40	0.131	0.0714
2010.02	0.28771	0.04367			40.22	0.10742	0.06417		40.2	0.13	0.0714
2020.02	0.28853	0.04365			40.42	0.10737	0.06417		40.4	0.13	0.0714
2030.02	0.28945	0.04363			40.62	0.10737	0.06417		40.6	0.13	0.0714
2040.02	0.29042	0.04361			40.82	0.10738	0.06417		40.8	0.13	0.0714
2050.02	0.29141	0.04359			41.02	0.10737	0.06417		41	0.13	0.0714
2060.02	0.29212	0.04358			41.22	0.10735	0.06416		41.2	0.13	0.0714
2070.02	0.29283	0.04356			41.42	0.1073	0.06416		41.4	0.129	0.0714
2080.02	0.29373	0.04354			41.62	0.10733	0.06416		41.6	0.129	0.0714
2090.02	0.29441	0.04352			41.82	0.10731	0.06416		41.8	0.129	0.0714
2100.02	0.29518	0.0435			42.02	0.10731	0.06416		42	0.129	0.0714
2110.02	0.29569	0.04348			42.22	0.10732	0.06416		42.2	0.129	0.07139
2120.02	0.29611	0.04346			42.42	0.10728	0.06416		42.4	0.128	0.07139
2130.02	0.29681	0.04344			42.62	0.10729	0.06416		42.6	0.128	0.07139
2140.02	0.29744	0.04343			42.82	0.10725	0.06416		42.8	0.128	0.07139
2150.02	0.29809	0.04341			43.02	0.10727	0.06415		43	0.128	0.07139
2160.02	0.29856	0.04339			43.22	0.10723	0.06415		43.2	0.128	0.07139
2170.02	0.29909	0.04337			43.42	0.10722	0.06415		43.4	0.128	0.07139
2180.02	0.29954	0.04335			43.62	0.10719	0.06415		43.6	0.127	0.07139
2190.02	0.30004	0.04333			43.82	0.10718	0.06415		43.8	0.127	0.07139
2200.02	0.30045	0.04331			44.02	0.10716	0.06415		44	0.127	0.07139
2210.02	0.30081	0.0433			44.22	0.10714	0.06415		44.2	0.127	0.07139
2220.02	0.30093	0.04328			44.42	0.10712	0.06415		44.4	0.127	0.07139
2230.02	0.30146	0.04326			44.62	0.10712	0.06415		44.6	0.127	0.07139
2240.02	0.30175	0.04324			44.82	0.10711	0.06414		44.8	0.126	0.07139
2250.02	0.30205	0.04322			45.02	0.10712	0.06414		45	0.126	0.07139
2260.02	0.30235	0.0432			45.22	0.10711	0.06414		45.4	0.126	0.07139
2270.02	0.30258	0.04318			45.42	0.10704	0.06414		45.6	0.126	0.07139
2280.02	0.30279	0.04317			45.62	0.10704	0.06414		45.8	0.126	0.07138
2290.02	0.30276	0.04315			45.82	0.10702	0.06414		46	0.125	0.07138
2300.02	0.3029	0.04313			46.02	0.107	0.06414		46.2	0.125	0.07138
2310.02	0.30265	0.04311			46.22	0.10701	0.06414		46.4	0.125	0.07138
2320.02	0.30252	0.04309			46.42	0.10703	0.06414		46.6	0.125	0.07138
2330.02	0.30236	0.04307			46.62	0.10701	0.06413		47	0.125	0.07138
2340.02	0.30204	0.04306			46.82	0.10701	0.06413		47.2	0.125	0.07138
2350.02	0.30184	0.04304			47.02	0.10699	0.06413		47.4	0.124	0.07138
2360.02	0.30176	0.04302			47.22	0.10698	0.06413		47.6	0.124	0.07138
2370.02	0.3016	0.043			47.42	0.10698	0.06413		47.8	0.124	0.07138
2380.02	0.30138	0.04298			47.62	0.10695	0.06413		48.2	0.124	0.07138
2390.02	0.30095	0.04296			47.82	0.10695	0.06413		48.4	0.124	0.07138
2400.02	0.3007	0.04294			48.02	0.10692	0.06413		48.6	0.123	0.07138
2410.02	0.30038	0.04293			48.22	0.10689	0.06413		49	0.123	0.07138
2420.02	0.30005	0.04291			48.42	0.10686	0.06412		49.2	0.123	0.07138
2430.02	0.30006	0.04289			48.62	0.10685	0.06412		49.4	0.123	0.07137
2440.02	0.29978	0.04287			48.82	0.10686	0.06412		49.6	0.123	0.07137
2450.02	0.29948	0.04285			49.02	0.10687	0.06412		49.8	0.123	0.07137
2460.02	0.29945	0.04283			49.22	0.10685	0.06412		50	0.122	0.07137
2470.02	0.29929	0.04282			49.42	0.10682	0.06412		50.2	0.122	0.07137
2480.02	0.29902	0.0428			49.62	0.10679	0.06412		50.4	0.122	0.07137
2490.02	0.29873	0.04278			49.82	0.10673	0.06412		50.6	0.122	0.07137
2500.02	0.2986	0.04276			50.02	0.10672	0.06412		50.8	0.122	0.07137
2510.02	0.2982	0.04274			50.22	0.10679	0.06411		51	0.122	0.07137
2520.02	0.29775	0.04272			50.42	0.10677	0.06411		51.2	0.121	0.07137
2530.02	0.29722	0.04271			50.62	0.10678	0.06411		51.4	0.121	0.07137
2540.02	0.29672	0.04269			50.82	0.10674	0.06411		51.6	0.121	0.07137
2550.02	0.29632	0.04267			51.02	0.10674	0.06411		51.8	0.121	0.07137
2560.02	0.29614	0.04265			51.22	0.10673	0.06411		52	0.121	0.07137
2570.02	0.29567	0.04263			51.42	0.10672	0.06411		52.2	0.121	0.07137
2580.02	0.29539	0.04261			51.62	0.10669	0.06411		52.4	0.121	0.07137
2590.02	0.29511	0.0426			51.82	0.1067	0.06411		52.6	0.121	0.07137
2600.02	0.29444	0.04258			52.02	0.10671	0.0641		52.8	0.12	0.07137
2610.02	0.29395	0.04256			52.22	0.10668	0.0641		53	0.12	0.07136
2620.02	0.29369	0.04254			52.42	0.10664	0.0641		53.4	0.12	0.07136
2630.02	0.29339	0.04252			52.62	0.10661	0.0641		53.6	0.12	0.07136
2640.02	0.29305	0.0425			52.82	0.1066	0.0641		54	0.12	0.07136
2650.02	0.29285	0.04249			53.02	0.10662	0.0641		54.2	0.119	0.07136
2660.02	0.29232	0.04247			53.22	0.10664	0.0641		54.4	0.119	0.07136
2670.02	0.29195	0.04245			53.42	0.10664	0.0641		54.6	0.119	0.07136
2680.02	0.29151	0.04243			53.62	0.10659	0.0641		54.8	0.119	0.07136
2690.02	0.29108	0.04241			53.82	0.10659	0.06409		55	0.119	0.07136
2700.02	0.29079	0.0424			54.02	0.10659	0.06409		55.2	0.119	0.07136
2710.02	0.29034	0.04238			54.22	0.10659	0.06409		55.4	0.119	0.07136
2720.02	0.29012	0.04236			54.42	0.10656	0.06409		55.6	0.119	0.07136
2730.02	0.28957	0.04234			54.62	0.10655	0.06409		55.8	0.118	0.07136
2740.02	0.28905	0.04232			54.82	0.10653	0.06409		56	0.118	0.07136
2750.02	0.28871	0.0423			55.02	0.10651	0.06409		56.2	0.118	0.07136
2760.02	0.28818	0.04229			55.22	0.10651	0.06409		56.4	0.118	0.07136
2770.02	0.2876	0.04227			55.42	0.1065	0.06409		56.6	0.118	0.07136
2780.02	0.28712	0.04225			55.62	0.10648	0.06409		57	0.118	0.07135
2790.02	0.28655	0.04223			55.82	0.10647	0.06408		57.2	0.118	0.07135
2800.02	0.28594	0.04221			56.02	0.10647	0.06408		57.6	0.117	0.07135
2810.02	0.28511	0.0422			56.22	0.10644	0.06408		57.8	0.117	0.07135
2820.02	0.28425	0.04218			56.42	0.10642	0.06408		58	0.117	0.07135
2830.02	0.28361	0.04216			56.62	0.10641	0.06408		58.4	0.117	0.07135
2840.02	0.28249	0.04214			56.82	0.10641	0.06408		58.6	0.117	0.07135
2850.02	0.2815	0.04212			57.02	0.10639	0.06408		58.8	0.117	0.07135
2860.02	0.28074	0.04211			57.22	0.10639	0.06408		59	0.116	0.07135
2870.02	0.27973	0.04209			57.42	0.10641	0.06408		59.4	0.116	0.07135
2880.02	0.27912	0.04207			57.62	0.10636	0.06407		59.6	0.116	0.07135
2890.02	0.27847	0.04205			57.82	0.10634	0.06407		59.8	0.116	0.07135
2900.02	0.27766	0.04203			58.02	0.10635	0.06407		60	0.116	0.07135
2910.02	0.27701	0.04202			58.22	0.10633	0.06407		60.2	0.116	0.07135
2920.02	0.27645	0.042			58.42	0.10632	0.06407		60.4	0.116	0.07134
2930.02	0.27598	0.04198			58.62	0.1063	0.06407		60.8	0.115	0.07134
2940.02	0.27557	0.04196			58.82	0.10629	0.06407		61	0.115	0.07134
2950.02	0.27498	0.04194			59.02	0.10625	0.06407		61.2	0.115	0.07134
2960.02	0.27413	0.04193			59.22	0.10625	0.06407		61.4	0.115	0.07134
2970.02	0.27316	0.04191			59.42	0.10627	0.06406		61.8	0.115	0.07134
[truncated: 99,658 more rows]

## Sheet: Figure 4f
Cu-2			Cu-1			rphenGO
[truncated: 25,001 more rows]

[truncated: 67 more sheets: Figure 5a, Figure 5b and 5c, Figure 5f, Figure 6a, Figure 6b, Figure 6c, Figure 6d, Figure 6e, Figure 6f, Figure 6g, Figure 6h, Figure 7a, Figure 7b, Figure 7c, Figure 7d, Figure 7e, Figure 7f, Figure 7g, Figure 7h, Figure 7j …]
